# Supplementary material for: A single-cell map of dynamic chromatin landscapes of immune cells in renal cell carcinoma
Source: Nat Cancer. 2022 Jun 6;3(7):885–98. doi: 10.1038/s43018-022-00391-0 (PMC9325682; doi:10.1038/s43018-022-00391-0)
Supplement: Source Data Fig. 2 — Statistical source data. [file 43018_2022_391_MOESM3_ESM.xlsx]

## Sheet: Figure 2a
CTLA4	adjusted-p		TOX	adjusted-p		BATF	adjusted-p
cl.4 v.s. cl.11	1.15e-270		cl.4 v.s. cl.11	<1e-314		cl.4 v.s. cl.11	7.91e-125
cl.5 v.s. cl.11	2.1e-231		cl.5 v.s. cl.11	<1e-314		cl.5 v.s. cl.11	1.07e-157
cl.7 v.s. cl.11	2.28e-174		cl.7 v.s. cl.11	1.44e-250		cl.7 v.s. cl.11	1.8e-100
cl.8 v.s. cl.11	1.38e-83		cl.8 v.s. cl.11	1.15e-110		cl.8 v.s. cl.11	3.53e-65
cl.9 v.s. cl.11	1.13e-68		cl.9 v.s. cl.11	1.21e-84		cl.9 v.s. cl.11	5.11e-58
cl.10 v.s. cl.11	1.22e-16		cl.10 v.s. cl.11	3.33e-40		cl.10 v.s. cl.11	1.15e-15
cl.9 v.s. cl.10	6.72e-34		cl.9 v.s. cl.10	1.16e-19		cl.9 v.s. cl.10	1.23e-25
