# Supplementary material for: A single-cell map of dynamic chromatin landscapes of immune cells in renal cell carcinoma
Source: Nat Cancer. 2022 Jun 6;3(7):885–98. doi: 10.1038/s43018-022-00391-0 (PMC9325682; doi:10.1038/s43018-022-00391-0)
Supplement: Source Data Fig. 3 — Statistical source data. [file 43018_2022_391_MOESM4_ESM.xlsx]

## Sheet: Figure 3e
	1	4	5	6	7	8	9	10	12	13
CCL3	1.53702	0.278522	-0.729222	0.0938391	-0.874144	-0.860381	1.01795	1.35445	1.12935	0.860202
CCL4	0.607183	0.144793	0.448624	1.51438	-1.09931	-1.08187	1.02861	0.89673	0.558861	1.05129
CRTAM	0.962316	-0.0703659	-0.387504	-0.406607	-0.532479	-0.552925	3.05289	-0.3328	0.69637	-0.301931
VCAM1	1.97663	0.525598	-0.650369	-0.669093	-0.662724	-0.680152	1.84579	0.292577	1.21903	-0.5111
RGS1	1.53125	0.519259	-0.187528	-0.841939	-0.935071	-1.00046	1.82756	0.0176673	1.19658	-0.612218
DUSP4	1.74383	1.04587	-0.601126	-0.834717	-0.800998	-0.85023	1.69291	-0.26523	1.14231	-0.622003
HMOX1	1.64989	0.547225	-0.717677	-0.712627	-0.74113	-0.743266	2.0542	1.07121	0.673774	-0.381871
RGS2	1.80743	1.12341	-0.309724	-0.453782	-0.962333	-0.9697	1.79308	0.128755	0.859514	-0.296476
FABP5	0.553589	0.314738	-0.241795	-0.640227	-0.821902	-0.869377	1.55549	0.674215	2.40412	-0.507671
LAG3	1.51299	0.349116	-0.555194	-0.624905	-0.626568	-0.542875	0.929883	2.15623	1.02118	-0.601096
CTLA4	0.694291	-0.10025	-0.5586	-0.62853	-0.637371	-0.649577	0.260534	0.035904	0.216772	-0.567122
TNFRSF9	1.23359	0.362319	-0.774005	-0.763964	-0.819199	-0.848497	2.1509	0.655743	0.789146	-0.565072
BHLHE40	1.93796	0.641932	-0.735186	-0.176832	-0.574001	-0.763864	1.74973	0.185588	1.14464	-0.079934
PMAIP1	0.963345	0.254539	-0.970816	-0.473147	-0.749528	-0.977314	1.46232	-0.629503	1.64045	-0.306514
FAM3C	1.79738	0.787241	-0.588701	-0.651048	-0.807267	-0.784112	1.18488	1.62034	0.819106	-0.428744
CD27	1.07649	0.265099	-0.669879	-0.900636	-0.77794	-0.909268	1.6075	2.04492	0.769766	-0.720642
ICOS	0.689611	0.194164	-0.410161	-0.636852	-0.80201	-0.904035	0.603573	0.00121005	0.35376	-0.671986
ENC1	1.27385	0.746233	-0.817524	-0.220711	-0.0322986	-0.244419	2.57422	0.127077	0.434642	-0.331544
HAVCR2	1.91516	0.581271	-0.634744	-0.656942	-0.744084	-0.72298	0.15893	2.20988	0.585312	-0.0287475
SLA	1.49853	0.647755	-0.287787	-0.223092	-0.977009	-1.07802	2.15784	0.643565	0.597192	-0.185696
PTMS	1.19833	0.205789	-0.700394	-0.58348	-0.627517	-0.216726	1.47888	1.68729	1.46104	-0.643427
CD200R1	1.85255	1.38212	-0.424404	-0.660549	-0.763292	-0.766774	0.120241	1.81483	0.66323	-0.532878
TOX2	1.71548	1.25458	-0.712154	-0.829946	-0.811587	-0.831807	0.308085	1.70111	0.868243	-0.620705
PDCD1	1.69726	0.567934	-0.207363	-0.586719	-0.95095	-0.985526	0.9438	1.74584	0.963515	-0.615048
TIGIT	0.287775	-0.114969	-0.589811	-0.2771	-0.750522	-0.65913	0.576791	0.684326	-0.123275	-0.474462
CD82	0.661618	-0.162674	-0.471055	-0.8905	-0.82048	-0.904244	2.40286	1.27505	0.985845	-0.665866
PRRG4	1.76961	1.22204	-0.678479	-0.70791	-0.731258	-0.734372	1.56317	-0.196049	1.40198	-0.532286
SEMA4A	1.08558	0.290898	-0.656986	-0.701059	-0.712371	-0.728374	2.1214	1.57367	0.869296	-0.598222
IL21R	0.99702	0.179542	-0.625353	-0.479127	-0.671503	-0.887753	2.09015	-0.235735	1.2724	-0.476298
TTN	1.14933	0.196089	-0.817032	-0.976897	-0.842457	-0.94879	1.43996	1.87064	0.650865	-0.684427
EOMES	0.942836	0.502056	-0.4455	-0.288828	-0.796273	-0.731845	1.65011	1.75279	1.16246	-0.233202
AC243829.4	1.37712	1.11377	-0.619661	-0.595118	-0.667347	-0.676214	0.509203	2.32647	0.54325	-0.443814
TSC22D1	2.37345	0.313932	-0.361193	-0.361285	-0.919557	-0.860139	1.32884	1.08937	0.450809	-0.170741
CSF1	1.95696	1.75628	-0.0058242	-0.580003	-0.897336	-0.924627	0.0253612	1.44382	0.114451	-0.427706
PIM3	1.44705	0.220728	-0.689373	-0.379686	-0.668428	-0.985774	2.34508	-0.628351	0.66642	-0.380014
SMC4	0.553413	0.186179	-0.501951	-0.525353	-0.669625	-0.633417	0.219195	0.116404	3.1836	-0.387583
MCM5	0.29041	-0.0692479	-0.54693	-0.531096	-0.626213	-0.557877	0.679702	0.531959	3.11082	-0.46616
FASLG	1.58094	0.986909	-0.0962383	-0.211342	-0.913617	-0.859775	0.390733	2.04837	0.596393	-0.0007214
CD38	1.78406	0.615292	-0.562555	-0.698775	-0.80153	-0.701151	0.278446	1.65497	1.30198	0.457108
BPGM	1.98451	2.03085	-0.725397	0.808436	-0.780568	-0.651069	0.0622581	-0.0265605	0.10896	0.32529
PRRG4	1.76961	1.22204	-0.678479	-0.70791	-0.731258	-0.734372	1.56317	-0.196049	1.40198	-0.532286
CCND2	0.737497	0.00439757	-0.540747	-0.476132	-0.901273	-0.995607	2.47677	0.811806	0.795971	-0.386302
STX11	2.00421	1.06192	-0.840127	-0.0575074	-0.811489	-0.976365	1.30153	-0.393045	1.07241	0.0262825
SYNGR2	0.662681	-0.166112	-0.639248	-0.763273	-0.75459	-0.650524	2.42457	0.865928	0.886873	-0.63471
GALM	1.02504	0.204517	-0.578172	-0.754929	-0.920463	-0.94422	1.90754	1.28674	1.4138	-0.669455
CD8B2	1.08921	0.721133	-0.361027	-0.456388	-0.247777	-0.472787	0.763029	2.38319	0.82489	-0.681767
NAMPT	1.34624	0.854558	-0.573523	-0.481249	-0.74582	-0.958759	0.526542	-0.608035	0.616779	-0.384007
HNRNPLL	1.73617	0.904943	-0.575404	-0.904331	-0.83486	-1.0242	1.48021	0.768408	0.985945	-0.819437
TNFRSF1B	1.24218	0.415851	-0.787006	0.112385	-1.14518	-1.01504	1.47655	0.688242	0.687466	-0.204991
SNX9	1.23235	0.270647	-0.775408	-1.04265	-0.703871	-1.09966	1.53007	0.163403	0.579731	-0.66813
SPATS2L	1.83419	1.26627	-0.483368	-0.857761	-0.999971	-1.08886	0.747679	0.406993	1.19956	-0.629783
CCL4L2	0.964465	0.00536193	-0.245996	0.567257	-0.970736	-0.974988	1.44913	1.76648	0.440393	0.821474
FXYD2	0.251235	-0.485484	-0.564908	-0.613006	-0.57225	-0.618475	2.40364	0.97506	1.79069	-0.537639
HLA-DRA	0.174927	-0.3238	-0.598703	-0.595431	-0.504074	-0.514795	2.35075	0.722543	2.00873	-0.591965
HLA-DRB5	0.246619	-0.378026	-0.705248	-0.604099	-0.538136	-0.44656	2.24407	1.00871	1.88095	-0.677249
HLA-DRB1	0.261397	-0.29972	-0.674789	-0.595889	-0.523302	-0.415439	2.1948	1.03742	1.93023	-0.688285
HLA-DQA2	0.345665	-0.420969	-0.7253	-0.544446	-0.592973	-0.590736	2.45613	0.784076	1.64233	-0.633479
HLA-DQA1	0.387893	-0.268273	-0.698373	-0.528319	-0.621646	-0.601947	2.42203	0.722135	1.72396	-0.654007
HLA-DQB1	0.232353	-0.0924419	-0.621289	-0.682944	-0.508339	-0.66194	2.31474	0.807856	1.89149	-0.706077
HLA-DPA1	0.13918	-0.349531	-0.636136	-0.630766	-0.445116	-0.180268	2.21421	1.31777	1.70581	-0.691741
HLA-DPB1	0.386141	-0.19109	-0.650784	-0.479163	-0.580517	-0.239502	2.28023	1.46361	1.35521	-0.729797
HLA-DMA	0.451129	-0.180479	-0.636169	-0.710724	-0.470287	-0.555365	2.28933	1.37139	1.47745	-0.680824
CD74	0.453606	-0.130226	-0.694106	-0.731852	-0.519865	-0.61523	2.17492	1.28581	1.67458	-0.632365
MIR155HG	0.598771	-0.323497	-0.663469	-0.567471	-0.841442	-0.826817	1.62151	1.28632	1.83471	-0.518406
GZMK	0.558181	0.189143	-0.175223	-0.780406	-0.13659	-0.795215	1.13286	2.67912	0.680402	-0.55466
NKG7	0.909368	-0.0093245	-0.884292	0.771817	-0.0396595	1.58179	0.17531	1.51889	-0.0240753	0.679717
ITM2A	0.067138	-0.426031	-0.194148	-0.822152	-0.568888	-0.565111	1.94578	2.07413	1.25106	-0.754673
BHLHE40-AS1	0.444014	-0.455089	-0.56055	-0.581076	-0.585528	-0.597127	2.75945	1.11712	1.00517	-0.522984
ACTB	-0.67663	-0.985815	-0.217471	-0.25647	-0.699205	0.509116	0.253938	0.430938	2.5477	-0.163948
RASSF4	0.13536	-0.3165	-0.584527	-0.364297	-0.606168	-0.40181	3.00725	0.674241	0.7903	0.262986
CMC1	1.19728	0.550829	-0.823331	0.0470228	0.320147	0.0722275	1.31015	1.95169	-0.311231	0.0381189
PRF1	0.783386	0.0628122	-0.564187	1.67639	-0.839743	-0.220435	0.0355218	1.16415	-0.0830999	1.83364
DRAIC	1.14867	0.569742	-0.608031	-0.61639	-0.682304	-0.690001	1.68553	2.06881	0.495836	-0.565449
UCP2	0.128181	-0.613808	-0.924397	-0.153374	-1.1906	-0.473763	2.14518	0.945681	0.555935	-0.117518
CCL5	0.71572	0.246243	0.318116	0.546386	0.55027	1.50317	-0.192439	1.54357	-0.340519	0.144829
	Upper whisker	2.37	1.38	-0.18	0.11	-0.25	-0.18	3.05	2.68	2.55	0.33
	3rd quartile	1.62	0.63	-0.46	-0.36	-0.59	-0.56	2.17	1.6	1.4	-0.22
	Median	1.08	0.25	-0.6	-0.59	-0.74	-0.73	1.56	0.98	0.89	-0.52
	1st quartile	0.55	-0.11	-0.7	-0.7	-0.83	-0.91	0.76	0.35	0.6	-0.63
	Lower whisker	-0.68	-0.99	-0.97	-1.04	-1.15	-1.1	-0.19	-0.63	-0.34	-0.82
	min	-0.985815	-0.970816	-1.04265	-1.1906	-1.09966	-0.192439	-0.629503	-0.340519	-0.819437	0
	max	2.03085	0.318116	1.67639	0.55027	1.58179	3.00725	2.67912	3.1836	1.83364	0

## Sheet: Figure 3e p values
Holm-Šídák's multiple comparisons test	Mean Diff.	Below threshold?	Summary	Adjusted P Value (15 digits after decimal)
1 vs. 4	0.7291	Yes	****	<0.000000000000001
1 vs. 5	1.595	Yes	****	<0.000000000000001
1 vs. 6	1.483	Yes	****	<0.000000000000001
1 vs. 7	1.734	Yes	****	<0.000000000000001
1 vs. 8	1.696	Yes	****	<0.000000000000001
1 vs. 9	-0.4195	Yes	*	0.022828
1 vs. 10	0.0885	No	ns	0.855499
1 vs. 12	0.02343	No	ns	0.863053
1 vs. 13	1.39	Yes	****	<0.000000000000001
4 vs. 5	0.866	Yes	****	<0.000000000000001
4 vs. 6	0.7543	Yes	****	2.1402e-11
4 vs. 7	1.004	Yes	****	<0.000000000000001
4 vs. 8	0.9671	Yes	****	5.2e-14
4 vs. 9	-1.149	Yes	****	9.2636e-11
4 vs. 10	-0.6406	Yes	****	1.41831e-05
4 vs. 12	-0.7056	Yes	****	2.19218e-06
4 vs. 13	0.661	Yes	****	4.21618e-10
5 vs. 6	-0.1117	No	ns	0.29721
5 vs. 7	0.1384	Yes	*	0.0188198
5 vs. 8	0.101	No	ns	0.390489
5 vs. 9	-2.015	Yes	****	<0.000000000000001
5 vs. 10	-1.507	Yes	****	<0.000000000000001
5 vs. 12	-1.572	Yes	****	<0.000000000000001
5 vs. 13	-0.205	Yes	**	0.00681985
6 vs. 7	0.2501	Yes	**	0.00261783
6 vs. 8	0.2127	Yes	*	0.0106662
6 vs. 9	-1.903	Yes	****	<0.000000000000001
6 vs. 10	-1.395	Yes	****	<0.000000000000001
6 vs. 12	-1.46	Yes	****	<0.000000000000001
6 vs. 13	-0.09331	Yes	*	0.0111701
7 vs. 8	-0.0374	No	ns	0.77698
7 vs. 9	-2.153	Yes	****	<0.000000000000001
7 vs. 10	-1.645	Yes	****	<0.000000000000001
7 vs. 12	-1.71	Yes	****	<0.000000000000001
7 vs. 13	-0.3434	Yes	****	1.81769e-05
8 vs. 9	-2.116	Yes	****	<0.000000000000001
8 vs. 10	-1.608	Yes	****	<0.000000000000001
8 vs. 12	-1.673	Yes	****	<0.000000000000001
8 vs. 13	-0.306	Yes	***	0.00023095
9 vs. 10	0.508	Yes	*	0.0104235
9 vs. 12	0.4429	Yes	**	0.00147504
9 vs. 13	1.81	Yes	****	<0.000000000000001
10 vs. 12	-0.06506	No	ns	0.863053
10 vs. 13	1.302	Yes	****	<0.000000000000001
12 vs. 13	1.367	Yes	****	<0.000000000000001

## Sheet: Figure 3f
cluster	cloneType	value
1	Hyperexpanded (100 < X <= 1600)	5143
2	Hyperexpanded (100 < X <= 1600)	52
3	Hyperexpanded (100 < X <= 1600)	0
4	Hyperexpanded (100 < X <= 1600)	2604
5	Hyperexpanded (100 < X <= 1600)	510
6	Hyperexpanded (100 < X <= 1600)	98
7	Hyperexpanded (100 < X <= 1600)	513
8	Hyperexpanded (100 < X <= 1600)	886
9	Hyperexpanded (100 < X <= 1600)	428
10	Hyperexpanded (100 < X <= 1600)	563
11	Hyperexpanded (100 < X <= 1600)	2
12	Hyperexpanded (100 < X <= 1600)	293
13	Hyperexpanded (100 < X <= 1600)	57
14	Hyperexpanded (100 < X <= 1600)	0
1	Large (20 < X <= 100)	716
2	Large (20 < X <= 100)	571
3	Large (20 < X <= 100)	0
4	Large (20 < X <= 100)	379
5	Large (20 < X <= 100)	389
6	Large (20 < X <= 100)	876
7	Large (20 < X <= 100)	75
8	Large (20 < X <= 100)	438
9	Large (20 < X <= 100)	187
10	Large (20 < X <= 100)	78
11	Large (20 < X <= 100)	0
12	Large (20 < X <= 100)	94
13	Large (20 < X <= 100)	50
14	Large (20 < X <= 100)	0
1	Medium (5 < X <= 20)	507
2	Medium (5 < X <= 20)	639
3	Medium (5 < X <= 20)	7
4	Medium (5 < X <= 20)	242
5	Medium (5 < X <= 20)	446
6	Medium (5 < X <= 20)	691
7	Medium (5 < X <= 20)	195
8	Medium (5 < X <= 20)	378
9	Medium (5 < X <= 20)	127
10	Medium (5 < X <= 20)	74
11	Medium (5 < X <= 20)	29
12	Medium (5 < X <= 20)	70
13	Medium (5 < X <= 20)	54
14	Medium (5 < X <= 20)	2
1	Small (1 < X <= 5)	354
2	Small (1 < X <= 5)	934
3	Small (1 < X <= 5)	64
4	Small (1 < X <= 5)	300
5	Small (1 < X <= 5)	575
6	Small (1 < X <= 5)	485
7	Small (1 < X <= 5)	273
8	Small (1 < X <= 5)	246
9	Small (1 < X <= 5)	72
10	Small (1 < X <= 5)	42
11	Small (1 < X <= 5)	135
12	Small (1 < X <= 5)	51
13	Small (1 < X <= 5)	48
14	Small (1 < X <= 5)	4
1	Single (0 < X <= 1)	303
2	Single (0 < X <= 1)	2362
3	Single (0 < X <= 1)	2193
4	Single (0 < X <= 1)	358
5	Single (0 < X <= 1)	1127
6	Single (0 < X <= 1)	462
7	Single (0 < X <= 1)	721
8	Single (0 < X <= 1)	290
9	Single (0 < X <= 1)	91
10	Single (0 < X <= 1)	36
11	Single (0 < X <= 1)	389
12	Single (0 < X <= 1)	55
13	Single (0 < X <= 1)	136
14	Single (0 < X <= 1)	185
