# Supplementary material for: A single-cell map of dynamic chromatin landscapes of immune cells in renal cell carcinoma
Source: Nat Cancer. 2022 Jun 6;3(7):885–98. doi: 10.1038/s43018-022-00391-0 (PMC9325682; doi:10.1038/s43018-022-00391-0)
Supplement: Source Data Fig. 4 — Statistical source data. [file 43018_2022_391_MOESM5_ESM.xlsx]

## Sheet: Figure 4b
FAS	adjusted-p		FASLG	adjusted-p		TNFSF10	adjusted-p
cl.4 v.s. cl.11	2.6e-25		cl.4 v.s. cl.11	1.91e-33		cl.4 v.s. cl.11	6.48e-11
cl.5 v.s. cl.11	1.14e-18		cl.5 v.s. cl.11	5.13e-09		cl.5 v.s. cl.11	1.08e-06
cl.7 v.s. cl.11	1.05e-05		cl.7 v.s. cl.11	0.00215		cl.7 v.s. cl.11	1.85e-16
cl.8 v.s. cl.11	1.91e-10		cl.8 v.s. cl.11	2.22e-05		cl.8 v.s. cl.11	1.24e-10
cl.9 v.s. cl.11	3.74e-11					cl.9 v.s. cl.11	8.28e-10
						cl.10 v.s. cl.11	2.63e-05

## Sheet: Figure 4e
% of FAS+					p value
PD1-	PD1+	PD1+TOX+	PD1+TOX+4-1BB+		Tukey's multiple comparisons test	Mean Diff.	95.00% CI of diff.	Below threshold?	Summary	Adjusted P Value
1.97	15.6	22.8	58		PD1- vs. PD1+	-24.35	-43.25 to -5.460	Yes	**	0.007711
7.61	24.8	52.8	88.7		PD1- vs. PD1+TOX+	-34.07	-52.96 to -15.17	Yes	***	0.000191205
2.88	31.2	31.7	61.4		PD1- vs. PD1+TOX+4-1BB+	-61.2	-80.10 to -42.31	Yes	****	7.89106e-09
3.17	18.7	20.7	41.9		PD1+ vs. PD1+TOX+	-9.713	-28.61 to 9.180	No	ns	0.507659
6.27	53.4	72.8	90.3		PD1+ vs. PD1+TOX+4-1BB+	-36.85	-55.74 to -17.96	Yes	****	6.4411e-05
1.88	24	30.8	60.8		PD1+TOX+ vs. PD1+TOX+4-1BB+	-27.14	-46.03 to -8.245	Yes	**	0.00275435
2.22	23.8	27.5	46.7
3.28	32.6	42.7	71.1
%FAS+TRAF+					p value
PD1-	PD1+	PD1+TOX+	PD1+TOX+4-1BB+		Tukey's multiple comparisons test	Mean Diff.	95.00% CI of diff.	Below threshold?	Summary	Adjusted P Value
0.0212	5.26	8.81	32.9		PD1- vs. PD1+	-2.315	-9.137 to 4.507	No	ns	0.790975
0.0326	2.53	6.58	19.9		PD1- vs. PD1+TOX+	-3.655	-10.48 to 3.167	No	ns	0.472462
0.115	2.32	2.46	8.92		PD1- vs. PD1+TOX+4-1BB+	-13.94	-20.76 to -7.119	Yes	****	3.24215e-05
0	1.24	1.41	5.22		PD1+ vs. PD1+TOX+	-1.34	-8.162 to 5.482	No	ns	0.949385
0.132	2.6	3.8	16.1		PD1+ vs. PD1+TOX+4-1BB+	-11.63	-18.45 to -4.804	Yes	***	0.000395683
0	0.63	0.883	4.8		PD1+TOX+ vs. PD1+TOX+4-1BB+	-10.29	-17.11 to -3.464	Yes	**	0.00165339
0	1.8	2.11	7.39
0	2.44	3.49	16.6

## Sheet: Figure 4f
	Late apoptotic										Early apoptotic										Necrotic										Live
Total CD8+	21.3	19.7	6.82	7.77	4.06	17.9	52.5	9	7.38	44.9	32.4	14.7	4.95	1.5	0.545	5.66	19.4	5.81	8.97	5.24	1.38	1.28	1.22	1.72	0.661	8.66	0.618	7.23	2.64	2.65	44.9	64.3	87	89	94.7	67.8	27.5	78	81	47.2
PD1-	18.1	11.8	2.91	2.75	0.941	4.37	17.6	3.84	7.09	19	46.3	18.7	4.02	3.21	0.586	8.93	45.2	8.15	17.8	13.1	0.772	1.31	0.981	0.191	0.319	9.98	0.837	13.4	4.13	3.39	34.7	68.2	92.1	93.8	98.2	76.7	36.4	74.7	71	64.6
TIM3-	20	17.4	6.21	6.06	2.54	2.17	8.92	1.65	4.17	3.12	35.1	17.3	5.33	4.15	0.861	8.49	47.3	7.99	10.6	13.7	0.803	0.936	0.956	1.07	0.409	4.59	0.867	4.77	1.86	1.23	44.1	64.4	87.5	88.7	96.2	84.7	42.9	85.6	83.4	82
41BB-	16.8	15.2	4.84	3.79	1.56	2.27	9.6	1.62	3.98	4.42	36.5	17.7	5.53	2.36	0.826	8.38	46.2	8.13	10.9	13.1	0.733	0.785	0.821	1.2	0.491	3.73	0.851	4.44	1.69	0.841	46	66.3	88.8	92.6	97.1	85.6	43.4	85.8	83.5	81.6
PD1-TIM3-41BB-	19.8	11.2	2.29	3.14	1.64	1.98	14.3	1.85	5.96	2.95	43.1	18.4	3.8	3.81	0.762	8.71	45.7	9.06	17.3	13.8	0.99	1.28	0.979	0.149	0.0462	8.03	0.897	13.6	2.78	1.82	36.1	69.2	92.9	92.9	97.6	81.3	39	75.5	74	81.5
PD1+	19.4	23.8	18.7	7.9	5.06	23.2	58.5	11.3	6.96	50	34.5	17.7	11.5	1.8	0.81	5.93	16.6	6.35	9.12	5.55	1.08	0.812	1.46	1.56	0.689	5.64	0.295	3.86	2.22	1.73	45	57.7	68.3	88.7	93.4	65.2	24.6	78.4	81.7	42.8
TIM3+	75.3	70.1	46.7	13.6	7.96	64.5	97.2	39.7	53.3	90	15.4	27.4	35.1	7.9	2.34	11.5	1.65	10.2	6.81	5.61	0	0.285	0.772	1.7	0.801	7.56	0.127	8.22	4.09	1.02	9.21	2.28	17.4	76.8	88.9	16.4	1.01	41.8	35.9	3.36
41BB+	74.5	60.9	58.1	33.3	61.7	54.9	97	31.3	41.5	86.7	18.1	24.7	23.3	8.77	6.74	7.65	1.28	6.66	4.77	4.95	0.302	0.808	3.08	2.22	1.39	13.3	0.128	10.6	6.43	2.56	7.09	13.6	15.4	55.7	30.1	24.2	1.54	51.5	47.3	5.79
PD1+TIM3+41BB+	83.3	72.3	51.7	48.2	65	78.4	97.7	62	67.3	93.9	16.1	24.9	34	19.2	10.8	6.75	1.07	7.63	5.42	2.92	0	0.308	0.42	1.98	1.01	6.12	0.134	9.25	6.18	0.78	0.656	2.46	13.9	30.7	23.2	8.77	1.07	21.1	21.1	2.39
p value
Tukey's multiple comparisons test	Mean Diff.	95.00% CI of diff.	Below threshold?	Summary	Adjusted P Value
Total CD8+ vs. PD1-	10.29	-3.922 to 24.51	No	ns	0.216
Total CD8+ vs. TIM3-	11.91	-9.152 to 32.97	No	ns	0.4552
Total CD8+ vs. 41BB-	12.73	-6.996 to 32.45	No	ns	0.3183
Total CD8+ vs. PD1-TIM3-41BB-	12.62	-6.281 to 31.52	No	ns	0.2858
Total CD8+ vs. PD1+	-3.349	-8.387 to 1.689	No	ns	0.29
Total CD8+ vs. TIM3+	-36.7	-59.08 to -14.33	Yes	**	0.0021
Total CD8+ vs. 41BB+	-40.86	-55.28 to -26.43	Yes	****	<0.0001
Total CD8+ vs. PD1+TIM3+41BB+	-52.85	-62.62 to -43.08	Yes	****	<0.0001
PD1- vs. TIM3-	1.616	-6.501 to 9.734	No	ns	0.9944
PD1- vs. 41BB-	2.432	-4.225 to 9.090	No	ns	0.855
PD1- vs. PD1-TIM3-41BB-	2.329	-3.988 to 8.646	No	ns	0.8494
PD1- vs. PD1+	-13.64	-30.43 to 3.150	No	ns	0.1366
PD1- vs. TIM3+	-47	-76.73 to -17.26	Yes	**	0.0027
PD1- vs. 41BB+	-51.15	-71.91 to -30.39	Yes	****	<0.0001
PD1- vs. PD1+TIM3+41BB+	-63.14	-77.03 to -49.25	Yes	****	<0.0001
TIM3- vs. 41BB-	0.816	-0.9830 to 2.615	No	ns	0.6861
TIM3- vs. PD1-TIM3-41BB-	0.713	-3.251 to 4.677	No	ns	0.9971
TIM3- vs. PD1+	-15.26	-38.39 to 7.878	No	ns	0.2974
TIM3- vs. TIM3+	-48.61	-83.55 to -13.68	Yes	**	0.0067
TIM3- vs. 41BB+	-52.77	-78.31 to -27.23	Yes	***	0.0004
TIM3- vs. PD1+TIM3+41BB+	-64.76	-85.17 to -44.35	Yes	****	<0.0001
41BB- vs. PD1-TIM3-41BB-	-0.103	-3.337 to 3.131	No	ns	>0.9999
41BB- vs. PD1+	-16.07	-37.85 to 5.705	No	ns	0.2012
41BB- vs. TIM3+	-49.43	-83.43 to -15.43	Yes	**	0.0049
41BB- vs. 41BB+	-53.58	-78.25 to -28.91	Yes	***	0.0002
41BB- vs. PD1+TIM3+41BB+	-65.57	-84.67 to -46.47	Yes	****	<0.0001
PD1-TIM3-41BB- vs. PD1+	-15.97	-37.31 to 5.373	No	ns	0.1909
PD1-TIM3-41BB- vs. TIM3+	-49.33	-82.62 to -16.03	Yes	**	0.0043
PD1-TIM3-41BB- vs. 41BB+	-53.48	-77.35 to -29.60	Yes	***	0.0002
PD1-TIM3-41BB- vs. PD1+TIM3+41BB+	-65.47	-83.35 to -47.59	Yes	****	<0.0001
PD1+ vs. TIM3+	-33.35	-55.13 to -11.58	Yes	**	0.0034
PD1+ vs. 41BB+	-37.51	-51.81 to -23.20	Yes	****	<0.0001
PD1+ vs. PD1+TIM3+41BB+	-49.5	-62.44 to -36.56	Yes	****	<0.0001
TIM3+ vs. 41BB+	-4.154	-29.28 to 20.98	No	ns	0.9984
TIM3+ vs. PD1+TIM3+41BB+	-16.14	-38.37 to 6.080	No	ns	0.2135
41BB+ vs. PD1+TIM3+41BB+	-11.99	-26.77 to 2.791	No	ns	0.1375
