# Supplementary material for: A single-cell map of dynamic chromatin landscapes of immune cells in renal cell carcinoma
Source: Nat Cancer. 2022 Jun 6;3(7):885–98. doi: 10.1038/s43018-022-00391-0 (PMC9325682; doi:10.1038/s43018-022-00391-0)
Supplement: Source Data Fig. 5 — Statistical source data. [file 43018_2022_391_MOESM6_ESM.xlsx]

## Sheet: Figure5a
ID_earlyRCC	score_earlyRCC		ID_locallyAdvancedRCC	score_locallyAdvancedRCC		ID_metastaticRCC	score_metastaticRCC				Box plot statistics
TCGA-3Z-A93Z-01	-0.03664		TCGA-A3-3307-01	0.1226		TCGA-AK-3436-01	-1.42004				Early ccRCC	upper whisker 1.24, 3rd quartile 0.33, median -0.04, 1st quartile -0.36, lower whisker -1.35, min -3.48, max 1.74
TCGA-6D-AA2E-01	-0.64736		TCGA-A3-3308-01	-0.22774		TCGA-B0-4688-01	-0.5671				Locally advanced ccRCC	upper whisker 1.29, 3rd quartile 0.45, median 0.10, 1st quartile -0.30, lower whisker -1.23, min -1.83, max 1.73
TCGA-A3-3306-01	0.35542		TCGA-A3-3347-01	0.19382		TCGA-B0-4690-01	0.13898				Metastatic ccRCC	upper whisker 1.76, 3rd quartile 0.66, median 0.28, 1st quartile -0.13, lower whisker -0.92, min -1.42, max 1.87
TCGA-A3-3311-01	0.55812		TCGA-A3-3352-01	0.26072		TCGA-B0-4691-01	0.86222
TCGA-A3-3313-01	-0.93912		TCGA-A3-3372-01	-0.32958		TCGA-B0-4697-01	1.05634
TCGA-A3-3316-01	-0.98408		TCGA-A3-A8OW-01	-0.21778		TCGA-B0-4698-01	0.63682
TCGA-A3-3317-01	-0.49292		TCGA-AK-3426-01	0.80072		TCGA-B0-4699-01	0.31272
TCGA-A3-3319-01	0.31694		TCGA-AK-3428-01	-0.10122		TCGA-B0-4700-01	1.17864
TCGA-A3-3320-01	-0.2188		TCGA-AK-3445-01	-0.0654		TCGA-B0-4701-01	0.67454
TCGA-A3-3322-01	-0.24616		TCGA-AK-3455-01	0.84062		TCGA-B0-4703-01	0.36786
TCGA-A3-3323-01	-0.04154		TCGA-B0-4693-01	0.03024		TCGA-B0-4712-01	0.57654
TCGA-A3-3324-01	0.5275		TCGA-B0-4694-01	0.03734		TCGA-B0-4714-01	1.11584
TCGA-A3-3325-01	-0.0116		TCGA-B0-4696-01	-1.22448		TCGA-B0-4814-01	0.07174
TCGA-A3-3326-01	0.41938		TCGA-B0-4706-01	0.17564		TCGA-B0-4819-01	1.11402
TCGA-A3-3328-01	-2.01938		TCGA-B0-4707-01	0.18114		TCGA-B0-4828-01	0.32032
TCGA-A3-3329-01	0.21194		TCGA-B0-4710-01	-0.1918		TCGA-B0-4836-01	0.27928
TCGA-A3-3331-01	0.27762		TCGA-B0-4713-01	0.8513		TCGA-B0-4841-01	-0.5239
TCGA-A3-3335-01	-0.17012		TCGA-B0-4718-01	0.39436		TCGA-B0-4844-01	0.49124
TCGA-A3-3343-01	-0.03524		TCGA-B0-4810-01	0.788		TCGA-B0-4845-01	-0.49784
TCGA-A3-3346-01	-0.06718		TCGA-B0-4811-01	0.25544		TCGA-B0-4846-01	0.76936
TCGA-A3-3349-01	0.0957		TCGA-B0-4813-01	-0.205		TCGA-B0-4847-01	1.36798
TCGA-A3-3351-01	0.8822		TCGA-B0-4815-01	1.08812		TCGA-B0-5080-01	0.44796
TCGA-A3-3357-01	0.37834		TCGA-B0-4817-01	0.59432		TCGA-B0-5084-01	0.32884
TCGA-A3-3358-01	0.58474		TCGA-B0-4821-01	-0.03612		TCGA-B0-5092-01	1.27988
TCGA-A3-3359-01	0.34892		TCGA-B0-4827-01	0.12606		TCGA-B0-5094-01	-0.00488
TCGA-A3-3362-01	-0.16548		TCGA-B0-4842-01	0.27076		TCGA-B0-5107-01	1.05394
TCGA-A3-3363-01	0.59678		TCGA-B0-4843-01	0.06858		TCGA-B0-5115-01	0.08488
TCGA-A3-3365-01	0.10892		TCGA-B0-4848-01	0.21134		TCGA-B0-5402-01	-0.92348
TCGA-A3-3367-01	-0.09978		TCGA-B0-4849-01	0.1684		TCGA-B0-5712-01	0.2731
TCGA-A3-3370-01	0.24258		TCGA-B0-5075-01	0.33304		TCGA-B2-5639-01	0.38176
TCGA-A3-3373-01	-0.37156		TCGA-B0-5081-01	0.89938		TCGA-B4-5377-01	0.29712
TCGA-A3-3374-01	-2.57504		TCGA-B0-5085-01	0.41924		TCGA-B8-4143-01	1.06592
TCGA-A3-3376-01	-0.20332		TCGA-B0-5095-01	0.00112		TCGA-B8-4622-01	-0.3527
TCGA-A3-3378-01	0.50432		TCGA-B0-5096-01	-0.44466		TCGA-BP-4335-01	0.24652
TCGA-A3-3380-01	-0.6862		TCGA-B0-5097-01	-0.06766		TCGA-BP-4352-01	-0.1665
TCGA-A3-3382-01	-0.57498		TCGA-B0-5099-01	-0.77072		TCGA-BP-4354-01	0.65558
TCGA-A3-3383-01	0.61954		TCGA-B0-5100-01	-1.03068		TCGA-BP-4770-01	-0.54086
TCGA-A3-3385-01	-0.80588		TCGA-B0-5108-01	0.32968		TCGA-BP-4771-01	1.55936
TCGA-A3-3387-01	0.65152		TCGA-B0-5109-01	0.75524		TCGA-BP-4787-01	0.00468
TCGA-A3-A6NI-01	0.53478		TCGA-B0-5113-01	0.11542		TCGA-BP-4974-01	-0.24494
TCGA-A3-A6NJ-01	0.94944		TCGA-B0-5116-01	-0.40982		TCGA-BP-5178-01	-0.53136
TCGA-A3-A6NL-01	-0.0185		TCGA-B0-5400-01	0.25494		TCGA-BP-5201-01	0.60378
TCGA-A3-A6NN-01	-0.2303		TCGA-B0-5692-01	1.2913		TCGA-CJ-4637-01	1.76188
TCGA-A3-A8CQ-01	-0.2029		TCGA-B0-5694-01	-0.49088		TCGA-CJ-4638-01	0.1801
TCGA-A3-A8OU-01	0.41158		TCGA-B0-5696-01	-0.4847		TCGA-CJ-4641-01	1.16962
TCGA-A3-A8OV-01	-0.05914		TCGA-B0-5701-01	-0.4409		TCGA-CJ-4644-01	0.1153
TCGA-A3-A8OX-01	0.02728		TCGA-B0-5709-01	0.70394		TCGA-CJ-4868-01	0.3068
TCGA-AK-3425-01	0.42146		TCGA-B0-5711-01	0.31578		TCGA-CJ-4871-01	-0.11644
TCGA-AK-3427-01	-1.93202		TCGA-B0-5713-01	0.42774		TCGA-CJ-4875-01	0.7848
TCGA-AK-3429-01	0.92834		TCGA-B4-5832-01	-1.2302		TCGA-CJ-4885-01	-0.1503
TCGA-AK-3431-01	-0.5011		TCGA-B8-4151-01	-0.4712		TCGA-CJ-4887-01	0.62034
TCGA-AK-3433-01	-1.736		TCGA-B8-4153-01	-0.06384		TCGA-CJ-4888-01	0.91154
TCGA-AK-3434-01	-0.18158		TCGA-B8-4620-01	-0.25874		TCGA-CJ-4890-01	0.48312
TCGA-AK-3440-01	-2.47904		TCGA-B8-5158-01	-0.02172		TCGA-CJ-4895-01	0.3252
TCGA-AK-3443-01	-3.48718		TCGA-B8-5163-01	0.36314		TCGA-CJ-4900-01	0.67272
TCGA-AK-3444-01	-0.31656		TCGA-B8-5164-01	1.02126		TCGA-CJ-4904-01	-0.176
TCGA-AK-3447-01	-2.36278		TCGA-B8-5550-01	-0.74966		TCGA-CJ-4918-01	-0.4166
TCGA-AK-3450-01	0.03506		TCGA-B8-A54D-01	0.89466		TCGA-CJ-4923-01	0.71986
TCGA-AK-3451-01	0.00954		TCGA-BP-4160-01	0.5905		TCGA-CJ-5677-01	-0.02404
TCGA-AK-3453-01	-1.59438		TCGA-BP-4163-01	0.73094		TCGA-CJ-5678-01	0.85246
TCGA-AK-3454-01	0.01248		TCGA-BP-4164-01	-0.4187		TCGA-CJ-5680-01	-0.3969
TCGA-AK-3456-01	-0.50128		TCGA-BP-4166-01	-0.58064		TCGA-CJ-5681-01	-1.34648
TCGA-AK-3458-01	-0.0098		TCGA-BP-4167-01	0.45642		TCGA-CJ-5682-01	-0.17974
TCGA-AK-3460-01	-0.68222		TCGA-BP-4329-01	-0.4437		TCGA-CJ-6028-01	0.20474
TCGA-AK-3461-01	0.2758		TCGA-BP-4330-01	0.45324		TCGA-CJ-6033-01	-0.38106
TCGA-AK-3465-01	-2.04214		TCGA-BP-4332-01	-0.33166		TCGA-CW-5580-01	-0.71624
TCGA-AS-3777-01	-0.61286		TCGA-BP-4334-01	-1.8259		TCGA-CW-5585-01	-0.6936
TCGA-AS-3778-01	-0.29216		TCGA-BP-4337-01	-0.17734		TCGA-CW-5590-01	-0.52288
TCGA-B0-4816-01	0.3354		TCGA-BP-4341-01	0.01628		TCGA-CW-5591-01	-0.50052
TCGA-B0-4818-01	0.42472		TCGA-BP-4343-01	-0.25584		TCGA-CW-6087-01	1.87114
TCGA-B0-4822-01	0.19242		TCGA-BP-4345-01	-0.1411		TCGA-CZ-4857-01	-0.07988
TCGA-B0-4823-01	-0.36282		TCGA-BP-4346-01	1.73058		TCGA-CZ-4860-01	0.13082
TCGA-B0-4824-01	0.74312		TCGA-BP-4347-01	-0.28376		TCGA-CZ-5454-01	-0.00542
TCGA-B0-4833-01	0.24772		TCGA-BP-4351-01	-0.82006		TCGA-CZ-5455-01	0.86764
TCGA-B0-4834-01	-2.32404		TCGA-BP-4355-01	-0.5441		TCGA-CZ-5460-01	0.20524
TCGA-B0-4837-01	-0.23536		TCGA-BP-4761-01	0.3029		TCGA-CZ-5461-01	0.27482
TCGA-B0-4838-01	0.82018		TCGA-BP-4797-01	-0.101		TCGA-CZ-5462-01	0.50382
TCGA-B0-4839-01	-0.41172		TCGA-BP-4799-01	-0.31972		TCGA-CZ-5464-01	0.64508
TCGA-B0-4852-01	-0.01424		TCGA-BP-4803-01	-0.9384		TCGA-CZ-5468-01	0.10426
TCGA-B0-4945-01	0.15992		TCGA-BP-4967-01	-0.74918		TCGA-CZ-5987-01	0.06624
TCGA-B0-5077-01	-0.33738		TCGA-BP-4970-01	0.58794		TCGA-DV-A4VX-01	0.4351
TCGA-B0-5083-01	-1.3532		TCGA-BP-4971-01	0.47924		TCGA-G6-A5PC-01	0.51282
TCGA-B0-5088-01	0.3238		TCGA-BP-4972-01	-0.22534		TCGA-G6-A8L6-01	-0.07946
TCGA-B0-5098-01	-1.86958		TCGA-BP-4973-01	0.13152
TCGA-B0-5102-01	0.17074		TCGA-BP-4981-01	0.74048
TCGA-B0-5104-01	0.685		TCGA-BP-4983-01	0.66926
TCGA-B0-5106-01	0.41156		TCGA-BP-4985-01	-0.88554
TCGA-B0-5110-01	0.0749		TCGA-BP-4989-01	1.23792
TCGA-B0-5117-01	-1.8279		TCGA-BP-5010-01	-0.34544
TCGA-B0-5119-01	0.13214		TCGA-BP-5183-01	0.50698
TCGA-B0-5120-01	-0.37866		TCGA-BP-5191-01	0.58868
TCGA-B0-5121-01	-0.0165		TCGA-BP-5198-01	-0.59772
TCGA-B0-5399-01	0.5098		TCGA-BP-5202-01	-0.4022
TCGA-B0-5690-01	-0.51134		TCGA-CJ-4636-01	0.46542
TCGA-B0-5691-01	-0.4027		TCGA-CJ-4640-01	0.82386
TCGA-B0-5693-01	-0.27472		TCGA-CJ-4869-01	0.7614
TCGA-B0-5695-01	0.00146		TCGA-CJ-4870-01	-0.64146
TCGA-B0-5697-01	1.1695		TCGA-CJ-4873-01	0.35082
TCGA-B0-5698-01	0.14694		TCGA-CJ-4878-01	0.38126
TCGA-B0-5699-01	0.05916		TCGA-CJ-4881-01	-0.06552
TCGA-B0-5700-01	-0.30548		TCGA-CJ-4882-01	0.42852
TCGA-B0-5702-01	-1.62872		TCGA-CJ-4884-01	0.4672
TCGA-B0-5703-01	-0.07258		TCGA-CJ-4891-01	0.06174
TCGA-B0-5705-01	0.37072		TCGA-CJ-4894-01	1.01272
TCGA-B0-5706-01	-0.02932		TCGA-CJ-4897-01	-0.32658
TCGA-B0-5707-01	0.50922		TCGA-CJ-4901-01	0.80664
TCGA-B0-5710-01	-0.05502		TCGA-CJ-4902-01	0.2966
TCGA-B0-5812-01	-0.14418		TCGA-CJ-4907-01	-0.01108
TCGA-B2-3923-01	-2.03344		TCGA-CJ-4916-01	1.10128
TCGA-B2-3924-01	0.96714		TCGA-CJ-5676-01	0.1669
TCGA-B2-4098-01	0.3166		TCGA-CJ-5679-01	-0.75542
TCGA-B2-4099-01	0.51754		TCGA-CJ-5684-01	0.26034
TCGA-B2-4101-01	0.1727		TCGA-CW-5584-01	-0.00872
TCGA-B2-4102-01	0.6608		TCGA-CW-5587-01	0.39734
TCGA-B2-5633-01	0.01796		TCGA-CW-6097-01	0.39882
TCGA-B2-5635-01	0.54288		TCGA-CZ-4863-01	1.03404
TCGA-B2-5636-01	-1.17614		TCGA-CZ-5457-01	0.0421
TCGA-B2-5641-01	0.71498		TCGA-CZ-5458-01	-0.28622
TCGA-B2-A4SR-01	-0.10314		TCGA-CZ-5459-01	0.02826
TCGA-B4-5378-01	-1.06504		TCGA-CZ-5465-01	-0.28466
TCGA-B4-5834-01	-0.55436		TCGA-CZ-5466-01	0.09626
TCGA-B4-5835-01	-0.28488		TCGA-CZ-5467-01	-0.53656
TCGA-B4-5836-01	-0.02932		TCGA-EU-5907-01	-0.34428
TCGA-B4-5843-01	-0.3521
TCGA-B4-5844-01	-0.64
TCGA-B8-4146-01	-0.33512
TCGA-B8-4148-01	0.92406
TCGA-B8-4154-01	0.615
TCGA-B8-4619-01	-1.7613
TCGA-B8-4621-01	-0.24402
TCGA-B8-5159-01	-0.19304
TCGA-B8-5162-01	0.54162
TCGA-B8-5165-01	-0.62628
TCGA-B8-5545-01	-0.14622
TCGA-B8-5546-01	-1.16678
TCGA-B8-5549-01	-0.48678
TCGA-B8-5551-01	1.24288
TCGA-B8-5552-01	-0.3275
TCGA-B8-5553-01	0.06354
TCGA-B8-A54E-01	-1.20046
TCGA-B8-A54F-01	-0.08632
TCGA-B8-A54G-01	1.74084
TCGA-B8-A54H-01	0.88692
TCGA-B8-A54I-01	0.70494
TCGA-B8-A54J-01	0.62092
TCGA-B8-A54K-01	-1.0799
TCGA-B8-A7U6-01	0.19122
TCGA-B8-A8YJ-01	-0.56658
TCGA-BP-4158-01	-0.18998
TCGA-BP-4159-01	-0.35764
TCGA-BP-4161-01	0.43286
TCGA-BP-4162-01	0.30376
TCGA-BP-4165-01	0.3412
TCGA-BP-4169-01	-0.07778
TCGA-BP-4170-01	0.38504
TCGA-BP-4173-01	1.39204
TCGA-BP-4174-01	0.15434
TCGA-BP-4176-01	0.0552
TCGA-BP-4177-01	-1.1394
TCGA-BP-4325-01	0.36746
TCGA-BP-4326-01	-0.24198
TCGA-BP-4327-01	0.1147
TCGA-BP-4331-01	1.00646
TCGA-BP-4338-01	-0.42702
TCGA-BP-4340-01	0.1439
TCGA-BP-4342-01	-0.4041
TCGA-BP-4344-01	-0.24548
TCGA-BP-4349-01	0.142
TCGA-BP-4353-01	-0.71722
TCGA-BP-4756-01	-0.3028
TCGA-BP-4758-01	0.51488
TCGA-BP-4759-01	-0.43734
TCGA-BP-4760-01	-1.21924
TCGA-BP-4762-01	-0.1665
TCGA-BP-4763-01	-0.42058
TCGA-BP-4765-01	0.22938
TCGA-BP-4766-01	-0.36782
TCGA-BP-4768-01	0.01144
TCGA-BP-4769-01	-1.0654
TCGA-BP-4774-01	0.0755
TCGA-BP-4775-01	-0.15052
TCGA-BP-4776-01	-0.13742
TCGA-BP-4777-01	0.57976
TCGA-BP-4781-01	-0.54816
TCGA-BP-4782-01	-0.0157
TCGA-BP-4784-01	-1.08952
TCGA-BP-4789-01	-0.83702
TCGA-BP-4790-01	0.21968
TCGA-BP-4795-01	-0.63994
TCGA-BP-4801-01	-0.10286
TCGA-BP-4804-01	0.46128
TCGA-BP-4807-01	-0.57178
TCGA-BP-4959-01	0.03904
TCGA-BP-4960-01	-0.12322
TCGA-BP-4961-01	-0.71786
TCGA-BP-4962-01	0.53246
TCGA-BP-4963-01	-0.32292
TCGA-BP-4964-01	0.14262
TCGA-BP-4965-01	0.1168
TCGA-BP-4968-01	0.464
TCGA-BP-4969-01	-0.10346
TCGA-BP-4975-01	-0.43728
TCGA-BP-4976-01	-0.85352
TCGA-BP-4977-01	0.14856
TCGA-BP-4982-01	0.1605
TCGA-BP-4986-01	-0.18704
TCGA-BP-4987-01	-0.1212
TCGA-BP-4988-01	0.4108
TCGA-BP-4991-01	0.00802
TCGA-BP-4992-01	0.767
TCGA-BP-4993-01	0.40934
TCGA-BP-4994-01	-1.19544
TCGA-BP-4995-01	-0.86748
TCGA-BP-4998-01	0.53724
TCGA-BP-4999-01	-0.5196
TCGA-BP-5000-01	0.56398
TCGA-BP-5001-01	0.30584
TCGA-BP-5004-01	-0.74476
TCGA-BP-5006-01	0.33096
TCGA-BP-5007-01	-0.19138
TCGA-BP-5008-01	-0.09368
TCGA-BP-5009-01	0.20352
TCGA-BP-5168-01	-0.50954
TCGA-BP-5169-01	0.15664
TCGA-BP-5170-01	-0.31794
TCGA-BP-5173-01	-0.07954
TCGA-BP-5174-01	0.45384
TCGA-BP-5175-01	0.23236
TCGA-BP-5176-01	-0.33366
TCGA-BP-5177-01	-0.254
TCGA-BP-5180-01	-0.2938
TCGA-BP-5181-01	-0.18832
TCGA-BP-5182-01	0.00296
TCGA-BP-5184-01	-0.11904
TCGA-BP-5185-01	-0.1224
TCGA-BP-5186-01	0.21208
TCGA-BP-5187-01	-0.0975
TCGA-BP-5189-01	-0.28196
TCGA-BP-5190-01	-0.02952
TCGA-BP-5192-01	-0.75088
TCGA-BP-5194-01	-0.47202
TCGA-BP-5195-01	-0.05348
TCGA-BP-5196-01	0.70938
TCGA-BP-5199-01	0.8325
TCGA-BP-5200-01	-0.10476
TCGA-CJ-4634-01	-0.26924
TCGA-CJ-4635-01	0.1604
TCGA-CJ-4639-01	0.2801
TCGA-CJ-4642-01	-2.04142
TCGA-CJ-4643-01	0.30344
TCGA-CJ-4872-01	-0.01756
TCGA-CJ-4874-01	0.21032
TCGA-CJ-4876-01	0.62478
TCGA-CJ-4886-01	0.30456
TCGA-CJ-4889-01	0.17892
TCGA-CJ-4892-01	0.52288
TCGA-CJ-4893-01	0.04086
TCGA-CJ-4899-01	-0.26612
TCGA-CJ-4903-01	0.3857
TCGA-CJ-4905-01	-0.31876
TCGA-CJ-4908-01	-0.09254
TCGA-CJ-4912-01	-0.1465
TCGA-CJ-4920-01	0.01294
TCGA-CJ-5671-01	-0.11344
TCGA-CJ-5672-01	0.69806
TCGA-CJ-5675-01	1.03872
TCGA-CJ-5683-01	-0.25496
TCGA-CJ-5686-01	0.37156
TCGA-CJ-5689-01	-0.21402
TCGA-CJ-6027-01	1.14212
TCGA-CJ-6030-01	0.39252
TCGA-CJ-6031-01	0.18886
TCGA-CJ-6032-01	0.12432
TCGA-CW-5581-01	-0.17172
TCGA-CW-5583-01	-0.6742
TCGA-CW-5588-01	-0.73132
TCGA-CW-5589-01	-0.30508
TCGA-CW-6088-01	-0.42832
TCGA-CW-6090-01	-0.25272
TCGA-CW-6093-01	0.04166
TCGA-CZ-4853-01	0.25568
TCGA-CZ-4854-01	0.06602
TCGA-CZ-4856-01	0.12132
TCGA-CZ-4858-01	0.8384
TCGA-CZ-4859-01	-0.7079
TCGA-CZ-4861-01	0.37842
TCGA-CZ-4862-01	0.91644
TCGA-CZ-4864-01	0.8191
TCGA-CZ-4865-01	0.39988
TCGA-CZ-4866-01	0.14604
TCGA-CZ-5451-01	-0.33812
TCGA-CZ-5452-01	0.59004
TCGA-CZ-5453-01	-0.3305
TCGA-CZ-5456-01	-0.14446
TCGA-CZ-5463-01	0.05908
TCGA-CZ-5469-01	-0.59622
TCGA-CZ-5470-01	0.79586
TCGA-CZ-5982-01	-0.10848
TCGA-CZ-5984-01	0.39218
TCGA-CZ-5985-01	0.39202
TCGA-CZ-5986-01	-0.09012
TCGA-CZ-5988-01	-0.10334
TCGA-CZ-5989-01	-0.71398
TCGA-DV-5565-01	-0.08758
TCGA-DV-5566-01	0.10978
TCGA-DV-5567-01	-1.80422
TCGA-DV-5568-01	0.13878
TCGA-DV-5569-01	0.57138
TCGA-DV-5573-01	0.92462
TCGA-DV-5574-01	-0.29138
TCGA-DV-5575-01	0.40774
TCGA-DV-5576-01	-1.50734
TCGA-DV-A4VZ-01	-0.4985
TCGA-DV-A4W0-01	-0.43004
TCGA-DV-A4W0-05	-0.47378
TCGA-EU-5904-01	-0.30064
TCGA-EU-5905-01	-0.47204
TCGA-EU-5906-01	0.1429
TCGA-G6-A8L7-01	-0.65964
TCGA-G6-A8L8-01	0.41308
TCGA-GK-A6C7-01	-0.2256
TCGA-MM-A564-01	-0.34456
TCGA-MM-A84U-01	0.36172
TCGA-MW-A4EC-01	0.00266
TCGA-T7-A92I-01	-0.27706

## Sheet: Figure 5b
ID	Disease_Free_Months	Disease_Free_Status	Overall_Survival_Months	Overall_Survival_Status	signature scorescore	group
TCGA-3Z-A93Z-01	12.65	0	12.65	0	-0.03664	low
TCGA-6D-AA2E-01	11.89	0	11.89	0	-0.64736	low
TCGA-A3-3306-01	36.79	0	36.79	0	0.35542	high
TCGA-A3-3307-01	47.17	0	47.17	0	0.1226	high
TCGA-A3-3308-01	0.53	0	0.53	0	-0.22774	low
TCGA-A3-3311-01	NA	NA	39.13	1	0.55812	high
TCGA-A3-3313-01	NA	NA	24.15	1	-0.93912	low
TCGA-A3-3316-01	49.05	0	49.05	0	-0.98408	low
TCGA-A3-3317-01	31.27	1	48.98	0	-0.49292	low
TCGA-A3-3319-01	37.12	0	37.12	0	0.31694	high
TCGA-A3-3320-01	49.54	0	49.54	0	-0.2188	low
TCGA-A3-3322-01	48.55	0	48.55	0	-0.24616	low
TCGA-A3-3323-01	36.33	0	36.33	0	-0.04154	low
TCGA-A3-3324-01	38.96	0	38.96	0	0.5275	high
TCGA-A3-3325-01	NA	NA	38.44	1	-0.0116	low
TCGA-A3-3326-01	37.35	0	37.35	0	0.41938	high
TCGA-A3-3328-01	45.5	0	45.5	0	-2.01938	low
TCGA-A3-3329-01	53.35	0	53.35	0	0.21194	high
TCGA-A3-3331-01	48.78	0	48.78	0	0.27762	high
TCGA-A3-3335-01	36.07	1	61.96	0	-0.17012	low
TCGA-A3-3343-01	31.04	0	31.04	0	-0.03524	low
TCGA-A3-3346-01	3.75	1	4.5	1	-0.06718	low
TCGA-A3-3347-01	20.04	1	52.89	1	0.19382	high
TCGA-A3-3349-01	45.5	0	45.5	0	0.0957	high
TCGA-A3-3351-01	29.89	0	29.89	0	0.8822	high
TCGA-A3-3352-01	NA	NA	18.43	1	0.26072	high
TCGA-A3-3357-01	88.3	0	88.3	0	0.37834	high
TCGA-A3-3358-01	42.94	0	42.94	0	0.58474	high
TCGA-A3-3359-01	82.26	0	82.26	0	0.34892	high
TCGA-A3-3362-01	51.22	0	51.22	0	-0.16548	low
TCGA-A3-3363-01	10.48	0	10.48	0	0.59678	high
TCGA-A3-3365-01	28.68	0	28.68	0	0.10892	high
TCGA-A3-3367-01	74.57	0	74.57	0	-0.09978	low
TCGA-A3-3370-01	74.7	0	74.7	0	0.24258	high
TCGA-A3-3372-01	24.15	0	24.15	0	-0.32958	low
TCGA-A3-3373-01	53.25	0	53.25	0	-0.37156	low
TCGA-A3-3374-01	43.17	0	43.17	0	-2.57504	low
TCGA-A3-3376-01	NA	NA	55.72	1	-0.20332	low
TCGA-A3-3378-01	20.7	0	20.7	0	0.50432	high
TCGA-A3-3380-01	18.63	0	18.63	0	-0.6862	low
TCGA-A3-3382-01	16.89	1	18.86	0	-0.57498	low
TCGA-A3-3383-01	28.29	0	28.29	0	0.61954	high
TCGA-A3-3385-01	65.47	0	65.47	0	-0.80588	low
TCGA-A3-3387-01	20.27	0	20.27	0	0.65152	high
TCGA-A3-A6NI-01	33.44	0	33.44	0	0.53478	high
TCGA-A3-A6NJ-01	15.37	0	15.37	0	0.94944	high
TCGA-A3-A6NL-01	22.63	0	22.63	0	-0.0185	low
TCGA-A3-A6NN-01	0.1	0	0.1	0	-0.2303	low
TCGA-A3-A8CQ-01	0.1	0	0.1	0	-0.2029	low
TCGA-A3-A8OU-01	0	0	0	0	0.41158	high
TCGA-A3-A8OV-01	11.17	0	11.17	0	-0.05914	low
TCGA-A3-A8OW-01	10.61	0	10.61	0	-0.21778	low
TCGA-A3-A8OX-01	0	0	0	0	0.02728	high
TCGA-AK-3425-01	109.82	0	109.82	0	0.42146	high
TCGA-AK-3426-01	8.41	1	29.07	1	0.80072	high
TCGA-AK-3427-01	117.71	0	117.71	0	-1.93202	low
TCGA-AK-3428-01	122.47	0	122.47	0	-0.10122	low
TCGA-AK-3429-01	109.33	0	109.33	0	0.92834	high
TCGA-AK-3431-01	NA	NA	73.62	1	-0.5011	low
TCGA-AK-3433-01	111.99	0	111.99	0	-1.736	low
TCGA-AK-3434-01	53.88	1	68.56	0	-0.18158	low
TCGA-AK-3436-01	39.06	1	109.43	0	-1.42004	low
TCGA-AK-3440-01	94.12	0	94.12	0	-2.47904	low
TCGA-AK-3443-01	46.75	0	46.75	0	-3.48718	low
TCGA-AK-3444-01	48.32	0	48.32	0	-0.31656	low
TCGA-AK-3445-01	78.58	0	78.58	0	-0.0654	low
TCGA-AK-3447-01	39.98	0	39.98	0	-2.36278	low
TCGA-AK-3450-01	58.44	0	58.44	0	0.03506	high
TCGA-AK-3451-01	94.22	0	94.22	0	0.00954	low
TCGA-AK-3453-01	83.15	0	83.15	0	-1.59438	low
TCGA-AK-3454-01	28.71	0	28.71	0	0.01248	low
TCGA-AK-3455-01	NA	NA	22.44	1	0.84062	high
TCGA-AK-3456-01	37.55	0	37.55	0	-0.50128	low
TCGA-AK-3458-01	38.37	0	38.37	0	-0.0098	low
TCGA-AK-3460-01	82.39	0	82.39	0	-0.68222	low
TCGA-AK-3461-01	72.83	0	72.83	0	0.2758	high
TCGA-AK-3465-01	12.12	0	12.12	0	-2.04214	low
TCGA-AS-3777-01	40.67	0	40.67	0	-0.61286	low
TCGA-AS-3778-01	1.41	0	1.41	0	-0.29216	low
TCGA-B0-4688-01	NA	NA	3.32	1	-0.5671	low
TCGA-B0-4690-01	NA	NA	1.41	1	0.13898	high
TCGA-B0-4691-01	NA	NA	4.57	1	0.86222	high
TCGA-B0-4693-01	NA	NA	2.53	1	0.03024	high
TCGA-B0-4694-01	NA	NA	3.48	1	0.03734	high
TCGA-B0-4696-01	26.08	1	28.45	1	-1.22448	low
TCGA-B0-4697-01	NA	NA	18.99	1	1.05634	high
TCGA-B0-4698-01	NA	NA	1.38	1	0.63682	high
TCGA-B0-4699-01	NA	NA	3.61	1	0.31272	high
TCGA-B0-4700-01	NA	NA	65.05	1	1.17864	high
TCGA-B0-4701-01	NA	NA	7.82	1	0.67454	high
TCGA-B0-4703-01	NA	NA	5.98	1	0.36786	high
TCGA-B0-4706-01	NA	NA	2.14	1	0.17564	high
TCGA-B0-4707-01	NA	NA	19.71	1	0.18114	high
TCGA-B0-4710-01	57.65	0	57.65	0	-0.1918	low
TCGA-B0-4712-01	NA	NA	43.92	1	0.57654	high
TCGA-B0-4713-01	NA	NA	6.64	1	0.8513	high
TCGA-B0-4714-01	NA	NA	3.25	1	1.11584	high
TCGA-B0-4718-01	25.23	1	58.41	0	0.39436	high
TCGA-B0-4810-01	6.73	1	15.7	1	0.788	high
TCGA-B0-4811-01	15.05	1	46.55	1	0.25544	high
TCGA-B0-4813-01	NA	NA	0.59	1	-0.205	low
TCGA-B0-4814-01	NA	NA	5.52	1	0.07174	high
TCGA-B0-4815-01	NA	NA	52.17	1	1.08812	high
TCGA-B0-4816-01	NA	NA	45.04	1	0.3354	high
TCGA-B0-4817-01	NA	NA	33.48	1	0.59432	high
TCGA-B0-4818-01	4.17	1	16.75	1	0.42472	high
TCGA-B0-4819-01	NA	NA	6.01	1	1.11402	high
TCGA-B0-4821-01	NA	NA	40.41	1	-0.03612	low
TCGA-B0-4822-01	NA	NA	36.5	1	0.19242	high
TCGA-B0-4823-01	NA	NA	14.91	1	-0.36282	low
TCGA-B0-4824-01	NA	NA	54.43	1	0.74312	high
TCGA-B0-4827-01	21.94	1	29.07	1	0.12606	high
TCGA-B0-4828-01	NA	NA	10.09	1	0.32032	high
TCGA-B0-4833-01	NA	NA	78.38	1	0.24772	high
TCGA-B0-4834-01	NA	NA	68.66	1	-2.32404	low
TCGA-B0-4836-01	NA	NA	40.67	1	0.27928	high
TCGA-B0-4837-01	39.68	1	45.27	1	-0.23536	low
TCGA-B0-4838-01	NA	NA	27.4	1	0.82018	high
TCGA-B0-4839-01	NA	NA	53.84	1	-0.41172	low
TCGA-B0-4841-01	3.55	1	6.7	1	-0.5239	low
TCGA-B0-4842-01	8.21	1	56.64	1	0.27076	high
TCGA-B0-4843-01	NA	NA	10.51	1	0.06858	high
TCGA-B0-4844-01	2.04	1	10.28	1	0.49124	high
TCGA-B0-4845-01	24.57	1	65.24	1	-0.49784	low
TCGA-B0-4846-01	5.35	1	39.42	1	0.76936	high
TCGA-B0-4847-01	NA	NA	26.05	1	1.36798	high
TCGA-B0-4848-01	16.23	1	29.01	1	0.21134	high
TCGA-B0-4849-01	0.13	1	2.27	1	0.1684	high
TCGA-B0-4852-01	28.25	1	36.83	1	-0.01424	low
TCGA-B0-4945-01	NA	NA	70.47	1	0.15992	high
TCGA-B0-5075-01	NA	NA	20.93	1	0.33304	high
TCGA-B0-5077-01	NA	NA	43.27	1	-0.33738	low
TCGA-B0-5080-01	3.38	1	11.24	1	0.44796	high
TCGA-B0-5081-01	7	1	11.89	1	0.89938	high
TCGA-B0-5083-01	NA	NA	34.33	1	-1.3532	low
TCGA-B0-5084-01	2.14	1	7.29	1	0.32884	high
TCGA-B0-5085-01	NA	NA	25.3	1	0.41924	high
TCGA-B0-5088-01	NA	NA	18.5	1	0.3238	high
TCGA-B0-5092-01	NA	NA	15.08	1	1.27988	high
TCGA-B0-5094-01	2.46	1	10.94	1	-0.00488	low
TCGA-B0-5095-01	NA	NA	8.05	1	0.00112	low
TCGA-B0-5096-01	NA	NA	2.23	1	-0.44466	low
TCGA-B0-5097-01	11.79	1	21.85	0	-0.06766	low
TCGA-B0-5098-01	NA	NA	52.04	1	-1.86958	low
TCGA-B0-5099-01	NA	NA	15.93	1	-0.77072	low
TCGA-B0-5100-01	46.85	1	62.84	1	-1.03068	low
TCGA-B0-5102-01	89.82	1	90.8	1	0.17074	high
TCGA-B0-5104-01	NA	NA	90.41	1	0.685	high
TCGA-B0-5106-01	NA	NA	52.5	1	0.41156	high
TCGA-B0-5107-01	18.04	1	30.45	1	1.05394	high
TCGA-B0-5108-01	58.54	0	58.54	0	0.32968	high
TCGA-B0-5109-01	2.3	1	19.28	1	0.75524	high
TCGA-B0-5110-01	66	0	66	0	0.0749	high
TCGA-B0-5113-01	38.6	0	38.6	0	0.11542	high
TCGA-B0-5115-01	2.46	1	52.69	0	0.08488	high
TCGA-B0-5116-01	37.09	1	41.85	0	-0.40982	low
TCGA-B0-5117-01	52.83	0	52.83	0	-1.8279	low
TCGA-B0-5119-01	50.99	0	50.99	0	0.13214	high
TCGA-B0-5120-01	38.4	0	38.4	0	-0.37866	low
TCGA-B0-5121-01	48.78	0	48.78	0	-0.0165	low
TCGA-B0-5399-01	46.35	0	46.35	0	0.5098	high
TCGA-B0-5400-01	56.93	0	56.93	0	0.25494	high
TCGA-B0-5402-01	14.75	1	42.38	0	-0.92348	low
TCGA-B0-5690-01	111.43	0	111.43	0	-0.51134	low
TCGA-B0-5691-01	106.77	1	112.71	0	-0.4027	low
TCGA-B0-5692-01	129.57	0	129.57	0	1.2913	high
TCGA-B0-5693-01	133.84	0	133.84	0	-0.27472	low
TCGA-B0-5694-01	9.46	1	15.77	1	-0.49088	low
TCGA-B0-5695-01	70.63	0	70.63	0	0.00146	low
TCGA-B0-5696-01	56.73	1	85.71	0	-0.4847	low
TCGA-B0-5697-01	86.4	0	86.4	0	1.1695	high
TCGA-B0-5698-01	119.28	0	119.28	0	0.14694	high
TCGA-B0-5699-01	3.09	1	126.18	0	0.05916	high
TCGA-B0-5700-01	58.8	0	58.8	0	-0.30548	low
TCGA-B0-5701-01	7.36	1	80.85	0	-0.4409	low
TCGA-B0-5702-01	71.35	0	71.35	0	-1.62872	low
TCGA-B0-5703-01	73.78	0	73.78	0	-0.07258	low
TCGA-B0-5705-01	27.66	1	149.05	0	0.37072	high
TCGA-B0-5706-01	105.29	0	105.29	0	-0.02932	low
TCGA-B0-5707-01	123	0	123	0	0.50922	high
TCGA-B0-5709-01	130.55	0	130.55	0	0.70394	high
TCGA-B0-5710-01	47.54	1	79.83	0	-0.05502	low
TCGA-B0-5711-01	123.72	1	131.04	0	0.31578	high
TCGA-B0-5712-01	23.82	1	89.42	0	0.2731	high
TCGA-B0-5713-01	91.39	0	91.39	0	0.42774	high
TCGA-B0-5812-01	125.95	0	125.95	0	-0.14418	low
TCGA-B2-3923-01	32.59	0	32.59	0	-2.03344	low
TCGA-B2-3924-01	35.87	0	35.87	0	0.96714	high
TCGA-B2-4098-01	NA	NA	1.68	1	0.3166	high
TCGA-B2-4099-01	31.93	0	31.93	0	0.51754	high
TCGA-B2-4101-01	21.29	0	21.29	0	0.1727	high
TCGA-B2-4102-01	31.27	0	31.27	0	0.6608	high
TCGA-B2-5633-01	31.64	0	31.64	0	0.01796	high
TCGA-B2-5635-01	24.8	0	24.8	0	0.54288	high
TCGA-B2-5636-01	30.19	0	30.19	0	-1.17614	low
TCGA-B2-5639-01	27.96	1	32.95	1	0.38176	high
TCGA-B2-5641-01	21.55	0	21.55	0	0.71498	high
TCGA-B2-A4SR-01	8.74	1	16.66	0	-0.10314	low
TCGA-B4-5377-01	11.99	0	11.99	0	0.29712	high
TCGA-B4-5378-01	5.75	0	5.75	0	-1.06504	low
TCGA-B4-5832-01	5.09	0	5.09	0	-1.2302	low
TCGA-B4-5834-01	1.25	0	1.25	0	-0.55436	low
TCGA-B4-5835-01	0.53	0	0.53	0	-0.28488	low
TCGA-B4-5836-01	4.63	0	4.63	0	-0.02932	low
TCGA-B4-5838-01	5.45	0	5.45	0	-0.66736	low
TCGA-B4-5843-01	0.36	0	0.36	0	-0.3521	low
TCGA-B4-5844-01	0.23	0	0.23	0	-0.64	low
TCGA-B8-4143-01	NA	NA	23.29	1	1.06592	high
TCGA-B8-4146-01	16.79	0	16.79	0	-0.33512	low
TCGA-B8-4148-01	49.93	0	49.93	0	0.92406	high
TCGA-B8-4151-01	42.67	0	42.67	0	-0.4712	low
TCGA-B8-4153-01	7.33	1	25.03	0	-0.06384	low
TCGA-B8-4154-01	45.34	0	45.34	0	0.615	high
TCGA-B8-4619-01	17.18	0	17.18	0	-1.7613	low
TCGA-B8-4620-01	19.84	1	25.53	0	-0.25874	low
TCGA-B8-4621-01	25.89	0	25.89	0	-0.24402	low
TCGA-B8-4622-01	40.31	1	50.1	0	-0.3527	low
TCGA-B8-5158-01	40.01	0	40.01	0	-0.02172	low
TCGA-B8-5159-01	23.72	0	23.72	0	-0.19304	low
TCGA-B8-5162-01	1.18	0	1.18	0	0.54162	high
TCGA-B8-5163-01	27	0	27	0	0.36314	high
TCGA-B8-5164-01	0.85	0	0.85	0	1.02126	high
TCGA-B8-5165-01	24.21	0	24.21	0	-0.62628	low
TCGA-B8-5545-01	50.1	0	50.1	0	-0.14622	low
TCGA-B8-5546-01	16.59	0	16.59	0	-1.16678	low
TCGA-B8-5549-01	6.37	0	6.37	0	-0.48678	low
TCGA-B8-5550-01	22.8	1	48.49	0	-0.74966	low
TCGA-B8-5551-01	0.53	0	0.53	0	1.24288	high
TCGA-B8-5552-01	34.36	0	34.36	0	-0.3275	low
TCGA-B8-5553-01	14.29	0	14.29	0	0.06354	high
TCGA-B8-A54D-01	27.27	0	27.27	0	0.89466	high
TCGA-B8-A54E-01	29.86	0	29.86	0	-1.20046	low
TCGA-B8-A54F-01	17.05	0	17.05	0	-0.08632	low
TCGA-B8-A54G-01	1.74	0	1.74	0	1.74084	high
TCGA-B8-A54H-01	8.41	0	8.41	0	0.88692	high
TCGA-B8-A54I-01	4.93	0	4.93	0	0.70494	high
TCGA-B8-A54J-01	17.35	0	17.35	0	0.62092	high
TCGA-B8-A54K-01	15.41	0	15.41	0	-1.0799	low
TCGA-B8-A7U6-01	16.26	0	16.26	0	0.19122	high
TCGA-B8-A8YJ-01	14.16	0	14.16	0	-0.56658	low
TCGA-BP-4158-01	110.94	0	110.94	0	-0.18998	low
TCGA-BP-4159-01	77.27	1	85.45	1	-0.35764	low
TCGA-BP-4160-01	94.65	0	94.65	0	0.5905	high
TCGA-BP-4161-01	88.21	1	90.21	0	0.43286	high
TCGA-BP-4162-01	100.99	0	100.99	0	0.30376	high
TCGA-BP-4163-01	93.27	0	93.27	0	0.73094	high
TCGA-BP-4164-01	NA	NA	32.59	1	-0.4187	low
TCGA-BP-4165-01	60.38	1	99.77	0	0.3412	high
TCGA-BP-4166-01	0.43	0	0.43	0	-0.58064	low
TCGA-BP-4167-01	89.29	0	89.29	0	0.45642	high
TCGA-BP-4169-01	2.56	1	23.03	1	-0.07778	low
TCGA-BP-4170-01	NA	NA	76.97	1	0.38504	high
TCGA-BP-4173-01	62.19	0	62.19	0	1.39204	high
TCGA-BP-4174-01	61.73	0	61.73	0	0.15434	high
TCGA-BP-4176-01	64.22	0	64.22	0	0.0552	high
TCGA-BP-4177-01	54.86	0	54.86	0	-1.1394	low
TCGA-BP-4325-01	97.37	0	97.37	0	0.36746	high
TCGA-BP-4326-01	31.47	1	53.38	1	-0.24198	low
TCGA-BP-4327-01	NA	NA	3.58	1	0.1147	high
TCGA-BP-4329-01	23	1	27.76	1	-0.4437	low
TCGA-BP-4330-01	62.02	0	62.02	0	0.45324	high
TCGA-BP-4331-01	NA	NA	80.62	1	1.00646	high
TCGA-BP-4332-01	37.22	0	37.22	0	-0.33166	low
TCGA-BP-4334-01	14.52	1	21.19	1	-1.8259	low
TCGA-BP-4335-01	14.91	1	15.6	1	0.24652	high
TCGA-BP-4337-01	NA	NA	0.07	1	-0.17734	low
TCGA-BP-4338-01	84.49	1	93.92	0	-0.42702	low
TCGA-BP-4340-01	NA	NA	18.46	1	0.1439	high
TCGA-BP-4341-01	NA	NA	52.2	1	0.01628	low
TCGA-BP-4342-01	7.88	1	74.11	1	-0.4041	low
TCGA-BP-4343-01	61.63	1	62.81	1	-0.25584	low
TCGA-BP-4344-01	54.73	0	54.73	0	-0.24548	low
TCGA-BP-4345-01	49.8	0	49.8	0	-0.1411	low
TCGA-BP-4346-01	NA	NA	49.05	1	1.73058	high
TCGA-BP-4347-01	44.91	0	44.91	0	-0.28376	low
TCGA-BP-4349-01	12.22	0	12.22	0	0.142	high
TCGA-BP-4351-01	28.68	1	31.87	0	-0.82006	low
TCGA-BP-4352-01	8.71	1	11.3	1	-0.1665	low
TCGA-BP-4353-01	NA	NA	12.32	1	-0.71722	low
TCGA-BP-4354-01	22.5	1	33.97	1	0.65558	high
TCGA-BP-4355-01	NA	NA	31.31	1	-0.5441	low
TCGA-BP-4756-01	12.29	0	12.29	0	-0.3028	low
TCGA-BP-4758-01	72.54	0	72.54	0	0.51488	high
TCGA-BP-4759-01	77.92	0	77.92	0	-0.43734	low
TCGA-BP-4760-01	47.86	1	77.56	0	-1.21924	low
TCGA-BP-4761-01	5.98	0	5.98	0	0.3029	high
TCGA-BP-4762-01	NA	NA	44.12	1	-0.1665	low
TCGA-BP-4763-01	NA	NA	41.72	1	-0.42058	low
TCGA-BP-4765-01	71.75	0	71.75	0	0.22938	high
TCGA-BP-4766-01	48.03	0	48.03	0	-0.36782	low
TCGA-BP-4768-01	13.14	0	13.14	0	0.01144	low
TCGA-BP-4769-01	61.63	0	61.63	0	-1.0654	low
TCGA-BP-4770-01	6.83	1	10.81	1	-0.54086	low
TCGA-BP-4771-01	3.61	1	5.32	1	1.55936	high
TCGA-BP-4774-01	61.93	0	61.93	0	0.0755	high
TCGA-BP-4775-01	60.55	0	60.55	0	-0.15052	low
TCGA-BP-4776-01	13.5	0	13.5	0	-0.13742	low
TCGA-BP-4777-01	56.87	0	56.87	0	0.57976	high
TCGA-BP-4781-01	68.33	0	68.33	0	-0.54816	low
TCGA-BP-4782-01	11.63	0	11.63	0	-0.0157	low
TCGA-BP-4784-01	60.91	0	60.91	0	-1.08952	low
TCGA-BP-4787-01	14.49	1	15.77	1	0.00468	low
TCGA-BP-4789-01	48.92	0	48.92	0	-0.83702	low
TCGA-BP-4790-01	NA	NA	36.5	1	0.21968	high
TCGA-BP-4795-01	20.37	0	20.37	0	-0.63994	low
TCGA-BP-4797-01	36.37	0	36.37	0	-0.101	low
TCGA-BP-4798-01	NA	NA	10.97	1	0.6773	high
TCGA-BP-4799-01	11.56	1	37.22	1	-0.31972	low
TCGA-BP-4801-01	36.93	0	36.93	0	-0.10286	low
TCGA-BP-4803-01	6.7	0	6.7	0	-0.9384	low
TCGA-BP-4804-01	41.72	1	47.93	0	0.46128	high
TCGA-BP-4807-01	6.93	0	6.93	0	-0.57178	low
TCGA-BP-4959-01	87.39	0	87.39	0	0.03904	high
TCGA-BP-4960-01	71.35	0	71.35	0	-0.12322	low
TCGA-BP-4961-01	63.57	0	63.57	0	-0.71786	low
TCGA-BP-4962-01	58.64	0	58.64	0	0.53246	high
TCGA-BP-4963-01	60.25	0	60.25	0	-0.32292	low
TCGA-BP-4964-01	61.17	0	61.17	0	0.14262	high
TCGA-BP-4965-01	61.47	0	61.47	0	0.1168	high
TCGA-BP-4967-01	6.73	0	6.73	0	-0.74918	low
TCGA-BP-4968-01	57.36	0	57.36	0	0.464	high
TCGA-BP-4969-01	58.94	0	58.94	0	-0.10346	low
TCGA-BP-4970-01	14.22	0	14.22	0	0.58794	high
TCGA-BP-4971-01	48.85	0	48.85	0	0.47924	high
TCGA-BP-4972-01	49.34	0	49.34	0	-0.22534	low
TCGA-BP-4973-01	45.47	0	45.47	0	0.13152	high
TCGA-BP-4974-01	1.15	1	6.93	1	-0.24494	low
TCGA-BP-4975-01	47.08	0	47.08	0	-0.43728	low
TCGA-BP-4976-01	53.61	0	53.61	0	-0.85352	low
TCGA-BP-4977-01	14.91	0	14.91	0	0.14856	high
TCGA-BP-4981-01	NA	NA	36.04	1	0.74048	high
TCGA-BP-4982-01	33.31	0	33.31	0	0.1605	high
TCGA-BP-4983-01	46.42	0	46.42	0	0.66926	high
TCGA-BP-4985-01	21.58	1	31.27	1	-0.88554	low
TCGA-BP-4986-01	25.79	0	25.79	0	-0.18704	low
TCGA-BP-4987-01	36.93	0	36.93	0	-0.1212	low
TCGA-BP-4988-01	NA	NA	27.2	1	0.4108	high
TCGA-BP-4989-01	3.88	0	3.88	0	1.23792	high
TCGA-BP-4991-01	46.42	0	46.42	0	0.00802	low
TCGA-BP-4992-01	16.46	0	16.46	0	0.767	high
TCGA-BP-4993-01	5.81	0	5.81	0	0.40934	high
TCGA-BP-4994-01	42.97	0	42.97	0	-1.19544	low
TCGA-BP-4995-01	45.04	0	45.04	0	-0.86748	low
TCGA-BP-4998-01	30.62	0	30.62	0	0.53724	high
TCGA-BP-4999-01	41.59	0	41.59	0	-0.5196	low
TCGA-BP-5000-01	18.5	0	18.5	0	0.56398	high
TCGA-BP-5001-01	38.67	0	38.67	0	0.30584	high
TCGA-BP-5004-01	36.99	0	36.99	0	-0.74476	low
TCGA-BP-5006-01	27.6	0	27.6	0	0.33096	high
TCGA-BP-5007-01	37.45	0	37.45	0	-0.19138	low
TCGA-BP-5008-01	35.18	0	35.18	0	-0.09368	low
TCGA-BP-5009-01	16.16	1	35.87	1	0.20352	high
TCGA-BP-5010-01	25.66	1	28.84	1	-0.34544	low
TCGA-BP-5168-01	NA	NA	48.06	1	-0.50954	low
TCGA-BP-5169-01	6.34	0	6.34	0	0.15664	high
TCGA-BP-5170-01	79.24	0	79.24	0	-0.31794	low
TCGA-BP-5173-01	NA	NA	2.04	1	-0.07954	low
TCGA-BP-5174-01	74.15	0	74.15	0	0.45384	high
TCGA-BP-5175-01	30.62	0	30.62	0	0.23236	high
TCGA-BP-5176-01	NA	NA	52.23	1	-0.33366	low
TCGA-BP-5177-01	9.63	0	9.63	0	-0.254	low
TCGA-BP-5178-01	56.14	1	62.81	1	-0.53136	low
TCGA-BP-5180-01	74.34	0	74.34	0	-0.2938	low
TCGA-BP-5181-01	49.11	0	49.11	0	-0.18832	low
TCGA-BP-5182-01	38.27	0	38.27	0	0.00296	low
TCGA-BP-5183-01	15.93	1	42.41	0	0.50698	high
TCGA-BP-5184-01	37.22	0	37.22	0	-0.11904	low
TCGA-BP-5185-01	24.18	1	37.19	0	-0.1224	low
TCGA-BP-5186-01	22.77	0	22.77	0	0.21208	high
TCGA-BP-5187-01	13.34	0	13.34	0	-0.0975	low
TCGA-BP-5189-01	25.66	1	27	1	-0.28196	low
TCGA-BP-5190-01	33.21	0	33.21	0	-0.02952	low
TCGA-BP-5191-01	31.77	0	31.77	0	0.58868	high
TCGA-BP-5192-01	23.46	0	23.46	0	-0.75088	low
TCGA-BP-5194-01	13.4	0	13.4	0	-0.47202	low
TCGA-BP-5195-01	24.61	0	24.61	0	-0.05348	low
TCGA-BP-5196-01	33.44	0	33.44	0	0.70938	high
TCGA-BP-5198-01	19.81	0	19.81	0	-0.59772	low
TCGA-BP-5199-01	44.51	0	44.51	0	0.8325	high
TCGA-BP-5200-01	34.92	0	34.92	0	-0.10476	low
TCGA-BP-5201-01	-0.62	1	31.24	0	0.60378	high
TCGA-BP-5202-01	0.95	0	0.95	0	-0.4022	low
TCGA-CJ-4634-01	114.91	0	114.91	0	-0.26924	low
TCGA-CJ-4635-01	46.52	0	46.52	0	0.1604	high
TCGA-CJ-4636-01	63.21	0	63.21	0	0.46542	high
TCGA-CJ-4637-01	59.82	1	73.16	1	1.76188	high
TCGA-CJ-4638-01	2.3	1	14.16	1	0.1801	high
TCGA-CJ-4639-01	106.08	0	106.08	0	0.2801	high
TCGA-CJ-4640-01	114.32	0	114.32	0	0.82386	high
TCGA-CJ-4641-01	-11.79	1	54.57	1	1.16962	high
TCGA-CJ-4642-01	105.29	0	105.29	0	-2.04142	low
TCGA-CJ-4643-01	58.9	0	58.9	0	0.30344	high
TCGA-CJ-4644-01	3.06	1	11.04	1	0.1153	high
TCGA-CJ-4868-01	1.22	1	21.22	1	0.3068	high
TCGA-CJ-4869-01	57.62	1	83.9	0	0.7614	high
TCGA-CJ-4870-01	49.21	0	49.21	0	-0.64146	low
TCGA-CJ-4871-01	5.55	1	79.6	0	-0.11644	low
TCGA-CJ-4872-01	47.14	0	47.14	0	-0.01756	low
TCGA-CJ-4873-01	74.21	0	74.21	0	0.35082	high
TCGA-CJ-4874-01	75	0	75	0	0.21032	high
TCGA-CJ-4875-01	17.44	1	116.75	1	0.7848	high
TCGA-CJ-4876-01	64.22	0	64.22	0	0.62478	high
TCGA-CJ-4878-01	71.81	0	71.81	0	0.38126	high
TCGA-CJ-4881-01	61.79	1	66.16	0	-0.06552	low
TCGA-CJ-4882-01	61.86	0	61.86	0	0.42852	high
TCGA-CJ-4884-01	57.79	0	57.79	0	0.4672	high
TCGA-CJ-4885-01	67.05	1	113.37	0	-0.1503	low
TCGA-CJ-4886-01	64.13	0	64.13	0	0.30456	high
TCGA-CJ-4887-01	10.58	1	30.62	1	0.62034	high
TCGA-CJ-4888-01	19.97	1	51.48	1	0.91154	high
TCGA-CJ-4889-01	63.93	0	63.93	0	0.17892	high
TCGA-CJ-4890-01	48.52	1	115.6	0	0.48312	high
TCGA-CJ-4891-01	NA	NA	26.91	1	0.06174	high
TCGA-CJ-4892-01	49.97	0	49.97	0	0.52288	high
TCGA-CJ-4893-01	24.64	0	24.64	0	0.04086	high
TCGA-CJ-4894-01	5.19	1	27.63	1	1.01272	high
TCGA-CJ-4895-01	2	1	39.42	1	0.3252	high
TCGA-CJ-4897-01	46.75	1	109.76	0	-0.32658	low
TCGA-CJ-4899-01	50.2	0	50.2	0	-0.26612	low
TCGA-CJ-4900-01	NA	NA	56.31	1	0.67272	high
TCGA-CJ-4901-01	47.63	0	47.63	0	0.80664	high
TCGA-CJ-4902-01	49.93	0	49.93	0	0.2966	high
TCGA-CJ-4903-01	51.25	0	51.25	0	0.3857	high
TCGA-CJ-4904-01	9.13	1	108.48	0	-0.176	low
TCGA-CJ-4905-01	49.15	0	49.15	0	-0.31876	low
TCGA-CJ-4907-01	49.24	0	49.24	0	-0.01108	low
TCGA-CJ-4908-01	50.3	0	50.3	0	-0.09254	low
TCGA-CJ-4912-01	54.43	0	54.43	0	-0.1465	low
TCGA-CJ-4916-01	45.11	0	45.11	0	1.10128	high
TCGA-CJ-4918-01	1.08	1	3.06	1	-0.4166	low
TCGA-CJ-4920-01	NA	NA	4.57	1	0.01294	low
TCGA-CJ-4923-01	0.82	1	18.79	1	0.71986	high
TCGA-CJ-5671-01	130.98	0	130.98	0	-0.11344	low
TCGA-CJ-5672-01	NA	NA	71.94	1	0.69806	high
TCGA-CJ-5675-01	29.57	1	129.3	0	1.03872	high
TCGA-CJ-5676-01	72.9	1	133.61	0	0.1669	high
TCGA-CJ-5677-01	9.46	1	25.69	1	-0.02404	low
TCGA-CJ-5678-01	13.11	1	18.86	1	0.85246	high
TCGA-CJ-5679-01	19.55	1	22.31	1	-0.75542	low
TCGA-CJ-5680-01	5.03	1	25.23	1	-0.3969	low
TCGA-CJ-5681-01	0.56	1	18.13	1	-1.34648	low
TCGA-CJ-5682-01	1.81	1	122.73	0	-0.17974	low
TCGA-CJ-5683-01	62.06	0	62.06	0	-0.25496	low
TCGA-CJ-5684-01	73.29	0	73.29	0	0.26034	high
TCGA-CJ-5686-01	66.95	0	66.95	0	0.37156	high
TCGA-CJ-5689-01	NA	NA	53.22	1	-0.21402	low
TCGA-CJ-6027-01	NA	NA	118.76	1	1.14212	high
TCGA-CJ-6028-01	4.5	1	53.38	1	0.20474	high
TCGA-CJ-6030-01	NA	NA	75.53	1	0.39252	high
TCGA-CJ-6031-01	62.61	0	62.61	0	0.18886	high
TCGA-CJ-6032-01	119.55	0	119.55	0	0.12432	high
TCGA-CJ-6033-01	4.73	1	7.36	1	-0.38106	low
TCGA-CW-5580-01	NA	NA	64.52	1	-0.71624	low
TCGA-CW-5581-01	91.95	0	91.95	0	-0.17172	low
TCGA-CW-5583-01	81.77	0	81.77	0	-0.6742	low
TCGA-CW-5584-01	3.35	1	5.39	1	-0.00872	low
TCGA-CW-5585-01	85.71	0	85.71	0	-0.6936	low
TCGA-CW-5587-01	65.8	1	73.13	0	0.39734	high
TCGA-CW-5588-01	66.26	0	66.26	0	-0.73132	low
TCGA-CW-5589-01	78.12	0	78.12	0	-0.30508	low
TCGA-CW-5590-01	22.08	1	35.32	1	-0.52288	low
TCGA-CW-5591-01	74.61	0	74.61	0	-0.50052	low
TCGA-CW-6087-01	NA	NA	1.35	1	1.87114	high
TCGA-CW-6088-01	105.85	0	105.85	0	-0.42832	low
TCGA-CW-6090-01	91.33	1	83.84	0	-0.25272	low
TCGA-CW-6093-01	103.35	0	103.35	0	0.04166	high
TCGA-CW-6097-01	15.01	1	18.76	1	0.39882	high
TCGA-CZ-4853-01	25.43	0	25.43	0	0.25568	high
TCGA-CZ-4854-01	NA	NA	46.12	1	0.06602	high
TCGA-CZ-4856-01	0.59	0	0.59	0	0.12132	high
TCGA-CZ-4857-01	32.52	1	47.04	1	-0.07988	low
TCGA-CZ-4858-01	62.81	1	69.15	1	0.8384	high
TCGA-CZ-4859-01	58.71	0	58.71	0	-0.7079	low
TCGA-CZ-4860-01	NA	NA	6.77	1	0.13082	high
TCGA-CZ-4861-01	NA	NA	14.65	1	0.37842	high
TCGA-CZ-4862-01	107.46	0	107.46	0	0.91644	high
TCGA-CZ-4863-01	63.34	0	63.34	0	1.03404	high
TCGA-CZ-4864-01	NA	NA	92.97	1	0.8191	high
TCGA-CZ-4865-01	NA	NA	5.45	1	0.39988	high
TCGA-CZ-4866-01	107.33	0	107.33	0	0.14604	high
TCGA-CZ-5451-01	63.37	0	63.37	0	-0.33812	low
TCGA-CZ-5452-01	58.77	0	58.77	0	0.59004	high
TCGA-CZ-5453-01	NA	NA	79.47	1	-0.3305	low
TCGA-CZ-5454-01	13.9	1	23.72	1	-0.00542	low
TCGA-CZ-5455-01	NA	NA	18.43	1	0.86764	high
TCGA-CZ-5456-01	31.24	1	79.57	0	-0.14446	low
TCGA-CZ-5457-01	5.72	1	90.47	0	0.0421	high
TCGA-CZ-5458-01	91.62	0	91.62	0	-0.28622	low
TCGA-CZ-5459-01	55.29	0	55.29	0	0.02826	high
TCGA-CZ-5460-01	94.38	0	94.38	0	0.20524	high
TCGA-CZ-5461-01	1.58	1	10.84	1	0.27482	high
TCGA-CZ-5462-01	NA	NA	10.22	1	0.50382	high
TCGA-CZ-5463-01	21.75	0	21.75	0	0.05908	high
TCGA-CZ-5464-01	69.91	0	69.91	0	0.64508	high
TCGA-CZ-5465-01	NA	NA	84.23	1	-0.28466	low
TCGA-CZ-5466-01	22.5	0	22.5	0	0.09626	high
TCGA-CZ-5467-01	2.04	1	2.4	1	-0.53656	low
TCGA-CZ-5468-01	NA	NA	1.94	1	0.10426	high
TCGA-CZ-5469-01	3.61	1	31.08	1	-0.59622	low
TCGA-CZ-5470-01	12.68	0	12.68	0	0.79586	high
TCGA-CZ-5982-01	80.12	0	80.12	0	-0.10848	low
TCGA-CZ-5984-01	67.9	0	67.9	0	0.39218	high
TCGA-CZ-5985-01	65.6	0	65.6	0	0.39202	high
TCGA-CZ-5986-01	12.25	0	12.25	0	-0.09012	low
TCGA-CZ-5987-01	12.39	1	14.62	1	0.06624	high
TCGA-CZ-5988-01	22.77	0	22.77	0	-0.10334	low
TCGA-CZ-5989-01	62.58	0	62.58	0	-0.71398	low
TCGA-DV-5565-01	43.66	0	43.66	0	-0.08758	low
TCGA-DV-5566-01	45.93	0	45.93	0	0.10978	high
TCGA-DV-5567-01	65.83	1	65.83	0	-1.80422	low
TCGA-DV-5568-01	12.16	0	12.16	0	0.13878	high
TCGA-DV-5569-01	11.66	0	11.66	0	0.57138	high
TCGA-DV-5573-01	37.12	0	37.12	0	0.92462	high
TCGA-DV-5574-01	11.73	1	66.23	0	-0.29138	low
TCGA-DV-5575-01	56.8	0	56.8	0	0.40774	high
TCGA-DV-5576-01	NA	NA	23.88	1	-1.50734	low
TCGA-DV-A4VX-01	NA	NA	53.42	1	0.4351	high
TCGA-DV-A4VZ-01	11.99	0	11.99	0	-0.4985	low
TCGA-DV-A4W0-01	65.97	1	81.14	0	-0.43004	low
TCGA-DV-A4W0-05	65.97	1	81.14	0	-0.47378	low
TCGA-EU-5904-01	18.1	0	18.1	0	-0.30064	low
TCGA-EU-5905-01	3.91	0	3.91	0	-0.47204	low
TCGA-EU-5906-01	6.77	0	6.77	0	0.1429	high
TCGA-EU-5907-01	4.17	0	4.17	0	-0.34428	low
TCGA-G6-A5PC-01	NA	NA	7.95	1	0.51282	high
TCGA-G6-A8L6-01	9.99	1	10.28	1	-0.07946	low
TCGA-G6-A8L7-01	70.07	0	70.07	0	-0.65964	low
TCGA-G6-A8L8-01	NA	NA	35.84	1	0.41308	high
TCGA-GK-A6C7-01	2	0	2	0	-0.2256	low
TCGA-MM-A563-01	19.42	0	19.42	0	0.4637	high
TCGA-MM-A564-01	19.94	0	19.94	0	-0.34456	low
TCGA-MM-A84U-01	23	0	23	0	0.36172	high
TCGA-MW-A4EC-01	16.36	0	16.36	0	0.00266	low
TCGA-T7-A92I-01	11.7	0	11.7	0	-0.27706	low

## Sheet: Figure 5c
ID	Disease_Free_Months	Disease_Free_Status	Overall_Survival_Months	Overall_Survival_Status	signature_score	group
TCGA-AK-3436-01	39.06	1	109.43	0	-1.42004	low
TCGA-B0-4688-01	NA	NA	3.32	1	-0.5671	low
TCGA-B0-4690-01	NA	NA	1.41	1	0.13898	high
TCGA-B0-4691-01	NA	NA	4.57	1	0.86222	high
TCGA-B0-4697-01	NA	NA	18.99	1	1.05634	high
TCGA-B0-4698-01	NA	NA	1.38	1	0.63682	high
TCGA-B0-4699-01	NA	NA	3.61	1	0.31272	high
TCGA-B0-4700-01	NA	NA	65.05	1	1.17864	high
TCGA-B0-4701-01	NA	NA	7.82	1	0.67454	high
TCGA-B0-4703-01	NA	NA	5.98	1	0.36786	high
TCGA-B0-4712-01	NA	NA	43.92	1	0.57654	high
TCGA-B0-4714-01	NA	NA	3.25	1	1.11584	high
TCGA-B0-4814-01	NA	NA	5.52	1	0.07174	high
TCGA-B0-4819-01	NA	NA	6.01	1	1.11402	high
TCGA-B0-4828-01	NA	NA	10.09	1	0.32032	high
TCGA-B0-4836-01	NA	NA	40.67	1	0.27928	high
TCGA-B0-4841-01	3.55	1	6.7	1	-0.5239	low
TCGA-B0-4844-01	2.04	1	10.28	1	0.49124	high
TCGA-B0-4845-01	24.57	1	65.24	1	-0.49784	low
TCGA-B0-4846-01	5.35	1	39.42	1	0.76936	high
TCGA-B0-4847-01	NA	NA	26.05	1	1.36798	high
TCGA-B0-5080-01	3.38	1	11.24	1	0.44796	high
TCGA-B0-5084-01	2.14	1	7.29	1	0.32884	high
TCGA-B0-5092-01	NA	NA	15.08	1	1.27988	high
TCGA-B0-5094-01	2.46	1	10.94	1	-0.00488	low
TCGA-B0-5107-01	18.04	1	30.45	1	1.05394	high
TCGA-B0-5115-01	2.46	1	52.69	0	0.08488	high
TCGA-B0-5402-01	14.75	1	42.38	0	-0.92348	low
TCGA-B0-5712-01	23.82	1	89.42	0	0.2731	high
TCGA-B2-5639-01	27.96	1	32.95	1	0.38176	high
TCGA-B4-5377-01	11.99	0	11.99	0	0.29712	high
TCGA-B8-4143-01	NA	NA	23.29	1	1.06592	high
TCGA-B8-4622-01	40.31	1	50.1	0	-0.3527	low
TCGA-BP-4335-01	14.91	1	15.6	1	0.24652	high
TCGA-BP-4352-01	8.71	1	11.3	1	-0.1665	low
TCGA-BP-4354-01	22.5	1	33.97	1	0.65558	high
TCGA-BP-4770-01	6.83	1	10.81	1	-0.54086	low
TCGA-BP-4771-01	3.61	1	5.32	1	1.55936	high
TCGA-BP-4787-01	14.49	1	15.77	1	0.00468	low
TCGA-BP-4974-01	1.15	1	6.93	1	-0.24494	low
TCGA-BP-5178-01	56.14	1	62.81	1	-0.53136	low
TCGA-BP-5201-01	-0.62	1	31.24	0	0.60378	high
TCGA-CJ-4637-01	59.82	1	73.16	1	1.76188	high
TCGA-CJ-4638-01	2.3	1	14.16	1	0.1801	high
TCGA-CJ-4641-01	-11.79	1	54.57	1	1.16962	high
TCGA-CJ-4644-01	3.06	1	11.04	1	0.1153	high
TCGA-CJ-4868-01	1.22	1	21.22	1	0.3068	high
TCGA-CJ-4871-01	5.55	1	79.6	0	-0.11644	low
TCGA-CJ-4875-01	17.44	1	116.75	1	0.7848	high
TCGA-CJ-4885-01	67.05	1	113.37	0	-0.1503	low
TCGA-CJ-4887-01	10.58	1	30.62	1	0.62034	high
TCGA-CJ-4888-01	19.97	1	51.48	1	0.91154	high
TCGA-CJ-4890-01	48.52	1	115.6	0	0.48312	high
TCGA-CJ-4895-01	2	1	39.42	1	0.3252	high
TCGA-CJ-4900-01	NA	NA	56.31	1	0.67272	high
TCGA-CJ-4904-01	9.13	1	108.48	0	-0.176	low
TCGA-CJ-4918-01	1.08	1	3.06	1	-0.4166	low
TCGA-CJ-4923-01	0.82	1	18.79	1	0.71986	high
TCGA-CJ-5677-01	9.46	1	25.69	1	-0.02404	low
TCGA-CJ-5678-01	13.11	1	18.86	1	0.85246	high
TCGA-CJ-5680-01	5.03	1	25.23	1	-0.3969	low
TCGA-CJ-5681-01	0.56	1	18.13	1	-1.34648	low
TCGA-CJ-5682-01	1.81	1	122.73	0	-0.17974	low
TCGA-CJ-6028-01	4.5	1	53.38	1	0.20474	high
TCGA-CJ-6033-01	4.73	1	7.36	1	-0.38106	low
TCGA-CW-5580-01	NA	NA	64.52	1	-0.71624	low
TCGA-CW-5585-01	85.71	0	85.71	0	-0.6936	low
TCGA-CW-5590-01	22.08	1	35.32	1	-0.52288	low
TCGA-CW-5591-01	74.61	0	74.61	0	-0.50052	low
TCGA-CW-6087-01	NA	NA	1.35	1	1.87114	high
TCGA-CZ-4857-01	32.52	1	47.04	1	-0.07988	low
TCGA-CZ-4860-01	NA	NA	6.77	1	0.13082	high
TCGA-CZ-5454-01	13.9	1	23.72	1	-0.00542	low
TCGA-CZ-5455-01	NA	NA	18.43	1	0.86764	high
TCGA-CZ-5460-01	94.38	0	94.38	0	0.20524	high
TCGA-CZ-5461-01	1.58	1	10.84	1	0.27482	high
TCGA-CZ-5462-01	NA	NA	10.22	1	0.50382	high
TCGA-CZ-5464-01	69.91	0	69.91	0	0.64508	high
TCGA-CZ-5468-01	NA	NA	1.94	1	0.10426	high
TCGA-CZ-5987-01	12.39	1	14.62	1	0.06624	high
TCGA-DV-A4VX-01	NA	NA	53.42	1	0.4351	high
TCGA-G6-A5PC-01	NA	NA	7.95	1	0.51282	high
TCGA-G6-A8L6-01	9.99	1	10.28	1	-0.07946	low

## Sheet: Figure 5d
SUBJID	ID	Cohort	Arm	PFS	PFS_CNSR	OS	OS_CNSR	signature_score	group
RCC25-677	EA595454	CM-025	NIVOLUMAB	11.1047	1	37.8152	1	0.492605	high
RCC25-281	EA595455	CM-025	EVEROLIMUS	7.32649	1	33.4456	1	-0.17611	low
RCC25-229	EA595473	CM-025	EVEROLIMUS	26.7433	1	42.2834	1	0.344509	high
RCC25-582	EA595500	CM-025	NIVOLUMAB	2.13552	1	3.54825	1	0.366648	high
RCC25-678	EA595522	CM-025	NIVOLUMAB	3.18686	1	19.6468	1	0.226822	high
RCC25-414	EA595564	CM-025	EVEROLIMUS	22.1109	1	23.9507	1	-0.776433	low
RCC25-438	EA595565	CM-025	EVEROLIMUS	1.70842	1	9.85626	1	-0.474514	low
RCC25-624	EA595597	CM-025	NIVOLUMAB	53.7166	0	57.3963	0	0.91777	high
RCC25-214	EA595620	CM-025	EVEROLIMUS	7.35934	1	11.499	1	0.228612	high
RCC25-982	EA595624	CM-025	NIVOLUMAB	11.8275	1	17.8398	0	-0.765053	low
RCC25-118	EA595628	CM-025	EVEROLIMUS	3.38398	1	24.7392	1	-1.09953	low
RCC25-493	EA595635	CM-025	NIVOLUMAB	1.01848	1	3.67967	1	0.442573	high
RCC25-540	EA595636	CM-025	EVEROLIMUS	3.71253	1	6.50513	1	-1.4307	low
RCC25-272	EA595647	CM-025	NIVOLUMAB	29.0103	1	31.8357	1	0.624494	high
RCC25-880	EA595653	CM-025	EVEROLIMUS	3.28542	1	3.28542	1	-0.359767	low
RCC25-465	EA595654	CM-025	NIVOLUMAB	11.269	1	58.5791	0	-0.534635	low
RCC25-1075	EA595668	CM-025	EVEROLIMUS	5.58522	1	8.50924	1	-0.104987	low
RCC25-509	EA595679	CM-025	EVEROLIMUS	1.9384	1	6.53799	1	-0.699684	low
RCC25-1064	EA595711	CM-025	EVEROLIMUS	1.97125	1	27.0062	0	0.294354	high
RCC25-1000	EA595719	CM-025	NIVOLUMAB	7.16222	1	53.2238	0	0.0421035	high
RCC25-781	EA595720	CM-025	NIVOLUMAB	16.1643	1	36.961	1	0.360523	high
RCC25-59	EA632123	CM-025	NIVOLUMAB	1.83984	1	12.7474	1	0.365224	high
RCC25-72	EA632133	CM-025	NIVOLUMAB	13.1745	1	13.1745	1	0.0629121	high
RCC25-81	EA632138	CM-025	EVEROLIMUS	3.67967	1	48.2957	1	0.30819	high
RCC25-94	EA632149	CM-025	NIVOLUMAB	14.883	1	63.2115	0	-1.00257	low
RCC25-97	EA632151	CM-025	EVEROLIMUS	7.49076	1	24.6735	1	0.194088	high
RCC25-142	EA632171	CM-025	NIVOLUMAB	3.05544	1	63.4086	0	0.9385	high
RCC25-154	EA632174	CM-025	NIVOLUMAB	38.6694	1	62.6201	0	-0.264754	low
RCC25-265	EA632234	CM-025	NIVOLUMAB	8.34497	1	16.9199	1	0.159432	high
RCC25-372	EA632688	CM-025	NIVOLUMAB	6.50513	1	59.4333	0	-0.760318	low
RCC25-406	EA632702	CM-025	EVEROLIMUS	1.67556	1	5.0924	1	0.891672	high
RCC25-504	EA632744	CM-025	EVEROLIMUS	23.9507	1	53.1581	1	0.660784	high
RCC25-526	EA632753	CM-025	EVEROLIMUS	5.78234	1	35.0883	1	0.463081	high
RCC25-594	EA632772	CM-025	EVEROLIMUS	1.97125	1	42.5133	1	0.30574	high
RCC25-664	EA632802	CM-025	NIVOLUMAB	9.95483	1	41.5277	1	-0.345663	low
RCC25-684	EA632813	CM-025	NIVOLUMAB	5.84805	1	13.963	1	-0.142561	low
RCC25-709	EA639018	CM-025	NIVOLUMAB	5.42094	1	17.0513	1	0.0658455	high
RCC25-715	EA639019	CM-025	EVEROLIMUS	1.41273	1	4.73101	1	0.995848	high
RCC25-754	EA639040	CM-025	NIVOLUMAB	1.67556	1	34.037	1	0.137864	high
RCC25-836	EA639069	CM-025	NIVOLUMAB	1.87269	1	54.8008	0	-0.725202	low
RCC25-874	EA639081	CM-025	EVEROLIMUS	16.2957	1	41.5606	1	0.451579	high
RCC25-922	EA639099	CM-025	NIVOLUMAB	7.16222	1	22.1109	1	-0.0112372	low
RCC25-931	EA639104	CM-025	EVEROLIMUS	7.29363	1	33.6427	0	0.607034	high
RCC25-941	EA639107	CM-025	NIVOLUMAB	9.16632	1	22.0123	0	-0.175092	low
RCC25-944	EA639109	CM-025	NIVOLUMAB	23.9836	1	53.5195	0	0.790502	high
RCC25-947	EA639112	CM-025	EVEROLIMUS	5.71663	1	11.3676	1	-0.100269	low
RCC25-952	EA639114	CM-025	EVEROLIMUS	5.65092	1	12.2546	1	0.726847	high
RCC25-965	EA639120	CM-025	NIVOLUMAB	7.42505	1	14.3901	1	-0.952858	low
RCC25-988	EA639131	CM-025	NIVOLUMAB	3.77823	1	53.1253	0	0.00851971	high
RCC25-996	EA639134	CM-025	EVEROLIMUS	1.90554	1	15.2115	1	0.131478	high
RCC25-1040	EA639152	CM-025	EVEROLIMUS	1.77413	1	2.43121	1	1.04108	high
RCC25-1044	EA639153	CM-025	NIVOLUMAB	4.73101	1	51.1869	0	-0.11947	low
RCC25-1048	EA639156	CM-025	EVEROLIMUS	37.7495	1	51.6797	1	-0.281382	low
RCC25-64	EA647814	CM-025	NIVOLUMAB	11.1376	1	57.0021	1	-0.598458	low
RCC25-343	EA647818	CM-025	EVEROLIMUS	2.79261	1	5.42094	1	0.0878993	high
RCC25-367	EA647820	CM-025	NIVOLUMAB	5.35524	1	36.2053	1	-0.223864	low
RCC25-380	EA647821	CM-025	EVEROLIMUS	13.0431	1	36.7967	1	0.124481	high
RCC25-485	EA647824	CM-025	NIVOLUMAB	3.71253	0	7.49076	1	-0.182234	low
RCC25-728	EA647826	CM-025	NIVOLUMAB	5.78234	1	25.9877	1	0.0776512	high
RCC25-924	EA647829	CM-025	EVEROLIMUS	1.83984	1	3.58111	1	-0.0625209	low
RCC10-7	G109543_RCCBMS-00007-T_v1_RNA_OnPrem	CM-010	NIVOLUMAB	33.337	1	73.1507	0	0.397897	high
RCC10-76	G109543_RCCBMS-00076-T2_v1_RNA_OnPrem	CM-010	NIVOLUMAB	6.04932	0	28.2082	1	0.280043	high
RCC10-114	G109543_RCCBMS-00114-T_v1_RNA_OnPrem	CM-010	NIVOLUMAB	7.10137	1	15.8795	1	-0.0110166	low
RCC10-145	G109543_RCCBMS-00145-T_v1_RNA_OnPrem	CM-010	NIVOLUMAB	1.4137	1	25.2493	1	0.375805	high
RCC10-147	G109543_RCCBMS-00147-T_v1_RNA_OnPrem	CM-010	NIVOLUMAB	1.9726	1	1.9726	1	0.663993	high
RCC10-150	G109543_RCCBMS-00150-T_v1_RNA_OnPrem	CM-010	NIVOLUMAB	1.44658	1	7.95616	1	1.03442	high
RCC10-196	G109543_RCCBMS-00196-T_v1_RNA_OnPrem	CM-010	NIVOLUMAB	1.34795	1	50.663	1	0.515269	high
RCC10-8	G138701_RCCBMS-00008-T_v1_RNA_OnPrem	CM-010	NIVOLUMAB	0.953425	1	1.18356	1	0.255546	high
RCC10-11	G138701_RCCBMS-00011-T_v1_RNA_OnPrem	CM-010	NIVOLUMAB	8.54795	1	68.9096	0	-1.3912	low
RCC10-20	G138701_RCCBMS-00020-T_v1_RNA_OnPrem	CM-010	NIVOLUMAB	12.1644	1	25.3479	1	0.301727	high
RCC10-25	G138701_RCCBMS-00025-T_v1_RNA_OnPrem	CM-010	NIVOLUMAB	0.0328767	0	31.2658	1	-0.225627	low
RCC10-28	G138701_RCCBMS-00028-T_v1_RNA_OnPrem	CM-010	NIVOLUMAB	10.8493	1	18.5753	1	-0.332973	low
RCC10-35	G138701_RCCBMS-00035-T_v1_RNA_OnPrem	CM-010	NIVOLUMAB	1.18356	1	2.9589	1	-0.996894	low
RCC10-36	G138701_RCCBMS-00036-T_v1_RNA_OnPrem	CM-010	NIVOLUMAB	0.526027	1	13.3808	1	0.776635	high
RCC10-44	G138701_RCCBMS-00044-T_v1_RNA_OnPrem	CM-010	NIVOLUMAB	1.64384	1	4.53699	1	-0.539534	low
RCC10-47	G138701_RCCBMS-00047-T_v1_RNA_OnPrem	CM-010	NIVOLUMAB	4.17534	1	64.9644	1	-0.0764812	low
RCC10-49	G138701_RCCBMS-00049-T_v1_RNA_OnPrem	CM-010	NIVOLUMAB	4.10959	1	5.2274	1	-0.315895	low
RCC10-53	G138701_RCCBMS-00053-T_v1_RNA_OnPrem	CM-010	NIVOLUMAB	15.4192	1	72.1315	0	-0.624843	low
RCC10-57	G138701_RCCBMS-00057-T_v1_RNA_OnPrem	CM-010	NIVOLUMAB	7.00274	1	39.0904	1	-0.294892	low
RCC10-65	G138701_RCCBMS-00065-T_v1_RNA_OnPrem	CM-010	NIVOLUMAB	1.38082	1	13.0521	1	0.153009	high
RCC10-68	G138701_RCCBMS-00068-T_v1_RNA_OnPrem	CM-010	NIVOLUMAB	2.20274	1	4.17534	1	-0.0790963	low
RCC10-72	G138701_RCCBMS-00072-T_v1_RNA_OnPrem	CM-010	NIVOLUMAB	39.1562	0	60.7233	0	1.87953	high
RCC10-84	G138701_RCCBMS-00084-T_v1_RNA_OnPrem	CM-010	NIVOLUMAB	1.38082	1	56.7123	1	0.244362	high
RCC10-90	G138701_RCCBMS-00090-T_v1_RNA_OnPrem	CM-010	NIVOLUMAB	2.99178	1	22.7178	1	0.0637693	high
RCC10-92	G138701_RCCBMS-00092-T_v1_RNA_OnPrem	CM-010	NIVOLUMAB	1.4137	1	25.3151	1	-0.0577895	low
RCC10-93	G138701_RCCBMS-00093-T_v1_RNA_OnPrem	CM-010	NIVOLUMAB	1.31507	1	5.12877	1	0.781486	high
RCC10-97	G138701_RCCBMS-00097-T_v1_RNA_OnPrem	CM-010	NIVOLUMAB	5.49041	1	36.526	1	-0.629142	low
RCC10-98	G138701_RCCBMS-00098-T_v1_RNA_OnPrem	CM-010	NIVOLUMAB	39.1562	1	39.1562	1	-0.401734	low
RCC10-99	G138701_RCCBMS-00099-T_v1_RNA_OnPrem	CM-010	NIVOLUMAB	1.24932	1	1.47945	1	-0.94914	low
RCC10-103	G138701_RCCBMS-00103-T_v1_RNA_OnPrem	CM-010	NIVOLUMAB	8.05479	1	13.2164	0	0.252515	high
RCC10-110	G138701_RCCBMS-00110-T_v1_RNA_OnPrem	CM-010	NIVOLUMAB	2.10411	1	9.43562	1	0.0939367	high
RCC10-111	G138701_RCCBMS-00111-T_v1_RNA_OnPrem	CM-010	NIVOLUMAB	1.4137	1	4.04384	1	0.0867663	high
RCC10-113	G138701_RCCBMS-00113-T_v1_RNA_OnPrem	CM-010	NIVOLUMAB	11.0137	1	68.9425	0	-0.202985	low
RCC10-116	G138701_RCCBMS-00116-T_v1_RNA_OnPrem	CM-010	NIVOLUMAB	1.21644	1	5.95068	1	0.0839488	high
RCC10-125	G138701_RCCBMS-00125-T_v1_RNA_OnPrem	CM-010	NIVOLUMAB	2.63014	1	69.9945	0	-0.838777	low
RCC10-136	G138701_RCCBMS-00136-T_v1_RNA_OnPrem	CM-010	NIVOLUMAB	2.86027	1	35.5726	1	0.44443	high
RCC10-137	G138701_RCCBMS-00137-T_v1_RNA_OnPrem	CM-010	NIVOLUMAB	9.92877	1	22.8493	1	-0.0583688	low
RCC10-141	G138701_RCCBMS-00141-T_v1_RNA_OnPrem	CM-010	NIVOLUMAB	61.9068	0	68.5479	0	-0.40649	low
RCC10-154	G138701_RCCBMS-00154-T_v1_RNA_OnPrem	CM-010	NIVOLUMAB	27.8795	1	46.2575	1	-0.0718176	low
RCC10-163	G138701_RCCBMS-00163-T_v1_RNA_OnPrem	CM-010	NIVOLUMAB	5.65479	1	63.9781	0	-0.496027	low
RCC10-165	G138701_RCCBMS-00165-T_v1_RNA_OnPrem	CM-010	NIVOLUMAB	1.4137	1	50.3671	1	-0.280027	low
RCC10-169	G138701_RCCBMS-00169-T_v1_RNA_OnPrem	CM-010	NIVOLUMAB	25.1178	1	61.8411	0	-0.415702	low
RCC10-178	G138701_RCCBMS-00178-T_v1_RNA_OnPrem	CM-010	NIVOLUMAB	5.52329	1	8.21918	1	-0.41507	low
RCC10-191	G138701_RCCBMS-00191-T_v1_RNA_OnPrem	CM-010	NIVOLUMAB	1.34795	1	6.93699	1	0.0584848	high
RCC10-194	G138701_RCCBMS-00194-T_v1_RNA_OnPrem	CM-010	NIVOLUMAB	1.31507	1	7.98904	1	0.0592273	high
RCC25-347	P66282-01B-Run1_S1_L001	CM-025	NIVOLUMAB	42.3819	1	42.3819	1	0.0540218	high
RCC25-593	P66282-01G-Run1_S3_L001	CM-025	NIVOLUMAB	54.9979	0	57.7577	0	-0.324999	low
RCC25-3	P66282-01H-Run1_S4_L001	CM-025	EVEROLIMUS	9.23203	1	21.2238	1	0.0628351	high
RCC25-933	P66282-02E-Run1_S6_L001	CM-025	EVEROLIMUS	9.79055	1	25.5277	1	-0.388278	low
RCC25-133	P66282-03A-Run1_S9_L001	CM-025	EVEROLIMUS	1.67556	1	43.1704	1	0.044164	high
RCC25-535	P66282-03D-Run1_S11_L001	CM-025	NIVOLUMAB	1.80698	1	5.51951	0	-0.420839	low
RCC25-861	P66282-03F-Run1_S12_L001	CM-025	EVEROLIMUS	11.2033	1	36.0411	1	0.419744	high
RCC25-73	P66282-04A-Run1_S14_L002	CM-025	NIVOLUMAB	11.039	1	45.1745	1	-1.33155	low
RCC25-495	P66282-04E-Run1_S18_L002	CM-025	EVEROLIMUS	1.80698	1	3.58111	1	-0.578638	low
RCC25-363	P66282-04H-Run1_S20_L002	CM-025	EVEROLIMUS	7.29363	1	51.384	1	-0.243089	low
RCC25-134	P66282-05D-Run1_S21_L002	CM-025	NIVOLUMAB	1.77413	1	21.9138	1	-0.0102971	low
RCC25-889	P66282-05F-Run1_S22_L002	CM-025	EVEROLIMUS	2.20123	1	20.1396	1	-0.0188293	low
RCC25-539	P66282-05G-Run1_S23_L002	CM-025	NIVOLUMAB	5.0924	1	18.1355	1	-1.13635	low
RCC25-683	P66282-06B-Run1_S17_L002	CM-025	EVEROLIMUS	5.38809	1	17.0185	0	-0.216564	low
RCC25-520	P66282-07F-Run1_S2_L001	CM-025	EVEROLIMUS	3.5154	1	13.3388	1	0.0286388	high
RCC25-463	P66282-08A-Run1_S5_L001	CM-025	EVEROLIMUS	3.67967	1	35.6797	1	0.564707	high
RCC25-639	P66282-09A-Run1_S8_L001	CM-025	EVEROLIMUS	7.35934	1	32.7556	1	-0.279268	low
RCC25-349	P66282-09E-Run1_S10_L001	CM-025	EVEROLIMUS	2.16838	1	16.9528	1	-0.241798	low
RCC25-434	P66282-10B-Run1_S11_L001	CM-025	EVEROLIMUS	9.16632	1	49.0842	1	-0.401185	low
RCC25-351	P66282-10E-Run1_S12_L002	CM-025	NIVOLUMAB	11.4004	1	35.1211	1	-2.52359	low
RCC25-556	P66282-10F-Run1_S13_L002	CM-025	EVEROLIMUS	13.076	1	15.2115	0	-0.311041	low
RCC25-37	P66282-11A-Run1_S15_L002	CM-025	EVEROLIMUS	5.71663	1	26.2177	1	-0.00220284	high
RCC25-297	P66282-11B-Run1_S16_L002	CM-025	EVEROLIMUS	6.70226	1	17.2485	1	0.108473	high
RCC25-32	P66282-11E-Run1_S19_L002	CM-025	EVEROLIMUS	0.62423	1	7.19507	1	0.118334	high
RCC25-706	P66282-11G-Run1_S20_L002	CM-025	NIVOLUMAB	1.97125	1	2.00411	1	1.05141	high
RCC25-78	P66282-12A-Run1_S22_L002	CM-025	EVEROLIMUS	0.459959	1	2.92402	1	0.281402	high
RCC25-899	P66287-01A-Run1_S16_L002	CM-025	EVEROLIMUS	1.83984	1	5.58522	1	0.187285	high
RCC25-441	P66287-01D-Run1_S1_L001	CM-025	EVEROLIMUS	15.1458	1	58.6448	0	0.240428	high
RCC25-1041	P66287-02A-Run1_S5_L001	CM-025	NIVOLUMAB	46.0945	0	50.7598	0	-0.727853	low
RCC25-371	P66287-03A-Run1_S9_L001	CM-025	NIVOLUMAB	1.80698	1	5.25667	1	0.15286	high
RCC25-57	P66287-04D-Run1_S18_L002	CM-025	NIVOLUMAB	1.74127	1	40.0164	1	-0.159041	low
RCC25-344	P66287-04E-Run1_S19_L002	CM-025	EVEROLIMUS	1.87269	1	11.8604	1	0.580986	high
RCC25-887	P66287-04G-Run1_S20_L002	CM-025	NIVOLUMAB	9.23203	1	27.6961	1	0.634562	high
RCC25-112	P66287-05E-Run1_S24_L002	CM-025	NIVOLUMAB	21.8809	1	60.6489	0	1.62205	high
RCC25-213	P66287-06H-Run1_S30_L002	CM-025	NIVOLUMAB	5.55236	0	12.9446	1	-0.083447	low
RCC25-362	P66287-07B-Run1_S2_L001	CM-025	NIVOLUMAB	57.5606	0	59.9261	0	-0.273796	low
RCC25-1061	P66287-07G-Run1_S4_L001	CM-025	EVEROLIMUS	21.4867	1	51.0554	0	-0.0936419	low
RCC25-992	P66287-08B-Run1_S7_L001	CM-025	NIVOLUMAB	1.74127	1	13.3388	1	-0.381902	low
RCC25-84	P66287-09C-Run1_S12_L001	CM-025	NIVOLUMAB	7.65503	1	44.5832	1	0.261831	high
RCC25-859	P66287-09H-Run1_S14_L001	CM-025	NIVOLUMAB	1.83984	1	17.577	1	0.356596	high
RCC25-995	P66287-11A-Run1_S20_L002	CM-025	EVEROLIMUS	5.51951	1	19.6797	1	0.134043	high
RCC25-940	P66287-11B-Run1_S21_L002	CM-025	NIVOLUMAB	9.3306	1	9.3306	1	0.170108	high
RCC25-619	P66287-11C-Run1_S22_L002	CM-025	NIVOLUMAB	1.90554	0	16.7228	1	0.758373	high
RCC25-562	P66287-11E-Run1_S24_L002	CM-025	EVEROLIMUS	2.20123	1	16.0329	1	-0.142958	low
RCC25-737	P66287-12C-Run1_S29_L002	CM-025	EVEROLIMUS	16	1	23.5565	1	-0.444052	low
RCC25-116	P66291-01B-Run1_S2_L001	CM-025	NIVOLUMAB	61.6674	0	63.2772	0	0.806885	high
RCC25-882	P66291-01H-Run1_S5_L001	CM-025	EVEROLIMUS	2.26694	1	5.55236	1	-0.705198	low
RCC25-1062	P66291-02E-Run1_S7_L001	CM-025	EVEROLIMUS	1.9384	1	3.64682	1	-0.531647	low
RCC25-793	P66291-05G-Run1_S22_L002	CM-025	NIVOLUMAB	1.80698	1	31.1786	1	0.654621	high
RCC25-1016	P66291-06D-Run1_S27_L002	CM-025	EVEROLIMUS	7.49076	1	42.9405	0	-0.280504	low
RCC25-602	P66291-06G-Run1_S29_L002	CM-025	EVEROLIMUS	7.19507	1	11.8275	1	-0.793272	low
RCC25-321	P66291-07B-Run1_S17_L002	CM-025	NIVOLUMAB	1.67556	1	15.1129	1	0.519679	high
RCC25-138	P66291-07D-Run1_S2_L001	CM-025	EVEROLIMUS	7.75359	1	26.9076	1	0.442968	high
RCC25-522	P66291-07E-Run1_S3_L001	CM-025	NIVOLUMAB	1.83984	1	4.73101	1	0.602182	high
RCC25-791	P66291-07H-Run1_S5_L001	CM-025	NIVOLUMAB	9.56057	1	55.6879	0	-0.0661604	low
RCC25-490	P66291-08A-Run1_S6_L001	CM-025	EVEROLIMUS	8.93634	1	9.49487	1	-0.237176	low
RCC25-1053	P66291-08F-Run1_S7_L001	CM-025	EVEROLIMUS	1.83984	1	6.57084	1	0.241253	high
RCC25-845	P66291-08G-Run1_S8_L001	CM-025	NIVOLUMAB	3.71253	1	11.2361	1	0.142337	high
RCC25-205	P66291-09A-Run1_S10_L001	CM-025	NIVOLUMAB	3.84394	1	29.8645	1	-0.345467	low
RCC25-184	P66291-09D-Run1_S11_L001	CM-025	NIVOLUMAB	5.58522	1	19.5811	1	-0.134423	low
RCC25-350	P66291-09H-Run1_S15_L001	CM-025	EVEROLIMUS	2.06982	1	10.6776	1	0.261544	high
RCC25-18	P66291-10C-Run1_S18_L002	CM-025	EVEROLIMUS	4.63244	1	4.73101	1	0.162251	high
RCC25-675	P66291-10E-Run1_S19_L002	CM-025	EVEROLIMUS	1.64271	1	8.21355	1	-1.5896	low
RCC25-147	P66291-10G-Run1_S20_L002	CM-025	NIVOLUMAB	15.4743	1	62.4887	0	0.443054	high
RCC25-45	P66291-11E-Run1_S23_L002	CM-025	EVEROLIMUS	8.01643	1	43.3676	1	0.504694	high
RCC25-146	P66291-11F-Run1_S24_L002	CM-025	NIVOLUMAB	1.87269	1	13.4374	1	-0.279867	low
RCC25-299	P66291-12D-Run1_S29_L002	CM-025	NIVOLUMAB	3.58111	1	57.0021	0	-1.18546	low
RCC25-110	P66425-01A-Run1_S1_L001	CM-025	EVEROLIMUS	7.19507	1	63.77	0	-0.0712035	low
RCC25-608	P66425-02B-Run1_S4_L001	CM-025	EVEROLIMUS	8.93634	1	56.8706	0	0.141116	high
RCC25-197	P66425-02C-Run1_S5_L001	CM-025	NIVOLUMAB	7.35934	1	34.5298	1	0.311028	high
RCC25-559	P66425-02E-Run1_S6_L001	CM-025	NIVOLUMAB	2.00411	1	10.6448	1	0.637302	high
RCC25-117	P66425-02F-Run1_S7_L001	CM-025	NIVOLUMAB	0.985626	1	10.8747	1	0.714867	high
RCC25-30	P66425-03B-Run1_S10_L001	CM-025	NIVOLUMAB	3.58111	1	9.59343	1	0.635454	high
RCC25-66	P66425-03D-Run1_S11_L001	CM-025	NIVOLUMAB	2.06982	1	56.5421	1	-0.00935022	low
RCC25-202	P66425-03F-Run1_S12_L001	CM-025	EVEROLIMUS	5.4538	0	58.0534	1	0.0249486	high
RCC25-579	P66425-04C-Run1_S18_L002	CM-025	EVEROLIMUS	5.28953	1	57.5277	0	-0.240696	low
RCC25-105	P66425-05B-Run1_S21_L002	CM-025	NIVOLUMAB	1.64271	1	63.5072	0	-0.487586	low
RCC25-515	P66425-06E-Run1_S28_L002	CM-025	NIVOLUMAB	5.71663	1	9.06776	1	-0.690612	low
RCC25-329	P66425-06F-Run1_S29_L002	CM-025	NIVOLUMAB	11.3018	1	60.0246	0	-0.0415365	low
RCC25-596	P66425-06G-Run1_S30_L002	CM-025	NIVOLUMAB	10.9405	1	22.8665	1	0.500705	high
RCC25-451	P66425-07C-Run1_S2_L001	CM-025	NIVOLUMAB	7.19507	1	22.4394	1	0.491043	high
RCC25-96	P66425-08C-Run1_S5_L001	CM-025	EVEROLIMUS	1.87269	1	63.2772	0	-0.190722	low
RCC25-201	P66425-08E-Run1_S6_L001	CM-025	EVEROLIMUS	1.9384	1	8.04928	1	-0.369462	low
RCC25-516	P66425-08F-Run1_S7_L001	CM-025	NIVOLUMAB	15.6386	1	50.037	1	0.534357	high
RCC25-217	P66425-09F-Run1_S12_L001	CM-025	EVEROLIMUS	1.9384	1	4.40246	1	-1.10085	low
RCC25-89	P66425-09G-Run1_S13_L001	CM-025	EVEROLIMUS	0.919918	1	12.8789	1	-0.356155	low
RCC25-86	P66425-10A-Run1_S13_L002	CM-025	NIVOLUMAB	5.35524	1	11.729	1	1.02179	high
RCC25-242	P66425-10G-Run1_S14_L001	CM-025	EVEROLIMUS	5.35524	1	61.5031	0	-0.117515	low
RCC25-216	P66425-11E-Run1_S12_L001	CM-025	EVEROLIMUS	11.1376	1	60.2218	1	-0.952294	low
RCC25-575	P66425-11F-Run1_S14_L002	CM-025	EVEROLIMUS	1.70842	1	3.31828	1	0.526635	high
RCC25-426	P66432-01D-Run1_S17_L002	CM-025	EVEROLIMUS	3.74538	1	8.34497	1	-0.150868	low
RCC25-340	P66432-02B-Run1_S21_L002	CM-025	NIVOLUMAB	20.3039	1	59.8275	0	-0.156065	low
RCC25-9	P66432-02C-Run1_S22_L002	CM-025	NIVOLUMAB	3.84394	1	12.2546	1	0.331008	high
RCC25-228	P66432-02G-Run1_S26_L002	CM-025	EVEROLIMUS	7.35934	1	19.3183	1	-0.174633	low
RCC25-279	P66432-02H-Run1_S27_L002	CM-025	EVEROLIMUS	5.35524	1	10.3491	1	0.711591	high
RCC25-398	P66432-03C-Run1_S30_L002	CM-025	EVEROLIMUS	1.83984	1	29.7331	1	-0.487491	low
RCC25-20	P66432-04D-Run1_S2_L001	CM-025	NIVOLUMAB	1.9384	1	43.3347	1	-0.48246	low
RCC25-166	P66432-06D-Run1_S11_L001	CM-025	NIVOLUMAB	0.985626	1	12.0903	1	-1.05753	low
RCC25-108	P66432-07A-Run1_S16_L002	CM-025	EVEROLIMUS	3.58111	1	6.20945	1	-0.148425	low
RCC25-257	P66432-07D-Run1_S19_L002	CM-025	NIVOLUMAB	1.9384	1	38.8008	1	-0.0527144	low
RCC25-196	P66432-08B-Run1_S23_L002	CM-025	EVEROLIMUS	2.16838	1	16.23	1	0.0110495	high
RCC25-122	P66432-08C-Run1_S24_L002	CM-025	EVEROLIMUS	1.67556	1	19.7454	1	0.535276	high
RCC25-360	P66432-08G-Run1_S26_L002	CM-025	NIVOLUMAB	1.80698	1	47.2115	0	-0.0456309	low
RCC25-491	P66432-10G-Run1_S4_L001	CM-025	NIVOLUMAB	29.2731	1	58.9076	0	0.656338	high
RCC25-8	P66432-11C-Run1_S7_L001	CM-025	NIVOLUMAB	1.74127	1	12.4846	0	0.378842	high
RCC25-250	P66432-11D-Run1_S8_L001	CM-025	EVEROLIMUS	35.1211	1	60.9446	0	-0.15739	low
RCC25-396	P66451-01E-Run1_S17_L002	CM-025	NIVOLUMAB	1.77413	1	59.9261	0	-0.258876	low
RCC25-370	P66451-02A-Run1_S20_L002	CM-025	EVEROLIMUS	3.5154	1	8.01643	1	-0.208101	low
RCC25-533	P66451-02B-Run1_S21_L002	CM-025	EVEROLIMUS	1.87269	1	32.6899	1	-0.315359	low
RCC25-555	P66451-02H-Run1_S22_L002	CM-025	EVEROLIMUS	1.87269	1	7.16222	1	-0.397195	low
RCC25-189	P66451-04A-Run1_S2_L001	CM-025	EVEROLIMUS	27.0062	1	41.922	1	0.0150679	high
RCC25-253	P66451-04F-Run1_S6_L001	CM-025	NIVOLUMAB	1.74127	1	22.2094	1	-0.0636583	low
RCC25-477	P66451-05D-Run1_S8_L001	CM-025	NIVOLUMAB	1.83984	1	30.0616	1	0.218983	high
RCC25-79	P66451-05G-Run1_S9_L001	CM-025	NIVOLUMAB	2.03696	1	13.3388	1	-0.815671	low
RCC25-313	P66451-06A-Run1_S10_L001	CM-025	EVEROLIMUS	22.0123	1	22.768	1	-0.276402	low
RCC25-480	P66451-06C-Run1_S12_L001	CM-025	NIVOLUMAB	7.29363	1	28.2546	1	-1.31202	low
RCC25-550	P66451-06G-Run1_S14_L001	CM-025	EVEROLIMUS	5.32238	1	19.5483	1	-0.429294	low
RCC25-378	P66451-07A-Run1_S15_L002	CM-025	NIVOLUMAB	1.90554	1	16.7885	1	0.167434	high
RCC25-145	P66451-07E-Run1_S19_L002	CM-025	EVEROLIMUS	4.00821	1	18.4312	1	-0.0498468	low
RCC25-68	P66451-08A-Run1_S21_L002	CM-025	EVEROLIMUS	2.13552	1	3.81109	1	-0.190759	low
RCC25-346	P66451-08G-Run1_S25_L002	CM-025	NIVOLUMAB	7.3922	1	14.423	1	0.298471	high
RCC25-207	P66451-09H-Run1_S2_L001	CM-025	NIVOLUMAB	5.32238	1	19.7782	1	0.771111	high
RCC25-849	P66507-01E-Run1_S19_L002	CM-025	NIVOLUMAB	37.7495	0	40.3121	0	0.0357474	high
RCC25-732	P66507-02B-Run1_S23_L002	CM-025	NIVOLUMAB	1.37988	1	1.577	1	-0.246577	low
RCC25-753	P66507-02D-Run1_S25_L002	CM-025	NIVOLUMAB	37.7166	1	47.7043	1	-0.58613	low
RCC25-805	P66507-02H-Run1_S29_L002	CM-025	EVEROLIMUS	13.1417	1	55.4908	0	0.736086	high
RCC25-693	P66507-03H-Run1_S30_L002	CM-025	NIVOLUMAB	1.70842	1	31.3429	1	-0.00587651	high
RCC25-10	P66507-04A-Run1_S1_L001	CM-025	NIVOLUMAB	7.3922	1	65.807	0	-0.877298	low
RCC25-650	P66507-04C-Run1_S2_L001	CM-025	EVEROLIMUS	1.97125	1	8.14784	1	-0.0129243	low
RCC25-756	P66507-04D-Run1_S3_L001	CM-025	NIVOLUMAB	10.152	0	55.3593	0	-0.0105162	low
RCC25-730	P66507-06C-Run1_S10_L001	CM-025	EVEROLIMUS	14.7844	1	53.8152	1	0.650685	high
RCC25-909	P66507-06E-Run1_S12_L001	CM-025	EVEROLIMUS	1.9384	0	25.7248	1	-0.509041	low
RCC25-671	P66507-07F-Run1_S16_L002	CM-025	NIVOLUMAB	1.47844	1	1.77413	1	0.777717	high
RCC25-892	P66507-07G-Run1_S17_L002	CM-025	NIVOLUMAB	5.58522	1	55.1294	0	0.18858	high
RCC25-914	P66507-08D-Run1_S20_L002	CM-025	NIVOLUMAB	1.90554	1	9.72485	1	0.522876	high
RCC25-648	P66507-08H-Run1_S24_L002	CM-025	EVEROLIMUS	7.95072	1	35.2197	0	0.517432	high
RCC25-669	P66507-09C-Run1_S26_L002	CM-025	NIVOLUMAB	4.96099	1	6.6037	1	0.368594	high
RCC25-787	P66507-10B-Run1_S2_L001	CM-025	EVEROLIMUS	17.577	1	26.809	0	0.0467557	high
RCC25-897	P66507-10C-Run1_S3_L001	CM-025	EVEROLIMUS	5.58522	0	14.9158	1	1.59623	high
RCC25-1073	P66507-10D-Run1_S4_L001	CM-025	NIVOLUMAB	9.26489	1	38.5708	1	-0.328293	low
RCC25-782	P66507-11G-Run1_S11_L001	CM-025	EVEROLIMUS	3.54825	1	16.4271	1	0.256326	high
RCC25-1065	P66507-12B-Run1_S13_L001	CM-025	NIVOLUMAB	1.9384	1	50.8583	0	-0.0196718	low
RCC25-866	P66511-01B-Run1_S15_L002	CM-025	EVEROLIMUS	1.87269	1	53.1581	0	-0.15987	low
RCC25-919	P66511-01E-Run1_S17_L002	CM-025	NIVOLUMAB	5.84805	1	23.3593	1	-0.00768797	high
RCC25-659	P66511-02H-Run1_S26_L002	CM-025	EVEROLIMUS	5.51951	1	26.5791	1	-0.0266306	low
RCC25-975	P66511-04B-Run1_S2_L001	CM-025	EVEROLIMUS	2.06982	0	22.078	1	0.516729	high
RCC25-872	P66511-04H-Run1_S7_L001	CM-025	EVEROLIMUS	9.23203	1	25.8563	1	-0.524929	low
RCC25-932	P66511-05E-Run1_S11_L001	CM-025	NIVOLUMAB	1.18275	1	2.13552	1	-0.50974	low
RCC25-649	P66511-05F-Run1_S12_L001	CM-025	EVEROLIMUS	9.16632	1	57.0678	0	0.255888	high
RCC25-1070	P66511-06B-Run1_S14_L001	CM-025	EVEROLIMUS	7.49076	1	45.963	1	0.64917	high
RCC25-904	P66511-06F-Run1_S15_L001	CM-025	NIVOLUMAB	1.51129	1	3.02259	1	0.168987	high
RCC25-794	P66511-06G-Run1_S16_L001	CM-025	NIVOLUMAB	9.23203	1	20.3696	1	0.273415	high
RCC25-1037	P66511-07G-Run1_S18_L002	CM-025	EVEROLIMUS	26.2834	1	45.5359	0	0.449373	high
RCC25-656	P66511-07H-Run1_S19_L002	CM-025	NIVOLUMAB	3.77823	1	8.27926	1	-0.260251	low
RCC25-773	P66511-09B-Run1_S26_L002	CM-025	NIVOLUMAB	5.51951	1	55.885	0	0.157515	high
RCC25-927	P66511-09E-Run1_S29_L002	CM-025	EVEROLIMUS	11.4004	1	37.7823	0	0.5719	high
RCC25-690	P66511-09G-Run1_S31_L002	CM-025	EVEROLIMUS	17.6427	1	46.4887	1	-1.03258	low
RCC25-679	P66511-10D-Run1_S3_L001	CM-025	NIVOLUMAB	1.54415	1	56.3121	0	0.0277986	high
RCC25-915	P66511-10G-Run1_S4_L001	CM-025	NIVOLUMAB	1.51129	1	8.70637	1	0.432808	high
RCC25-1069	P66511-10H-Run1_S5_L001	CM-025	EVEROLIMUS	1.70842	1	7.35934	1	1.28866	high
RCC_102	RCC_102_T_SCR	CM-009	NIVOLUMAB	3.55068	1	5.42466	0	-0.160751	low
RCC_105	RCC_105_T_SCR	CM-009	NIVOLUMAB	1.47945	1	3.87945	1	-0.124382	low
RCC_106	RCC_106_T_SCR	CM-009	NIVOLUMAB	26.9918	0	28.6027	0	-0.363283	low
RCC_115	RCC_115_T_SCR	CM-009	NIVOLUMAB	2.86027	1	12.0329	0	0.523614	high
RCC_117	RCC_117_T_SCR	CM-009	NIVOLUMAB	1.24932	0	2.10411	0	0.870685	high
RCC_14	RCC_14_T_SCR	CM-009	NIVOLUMAB	17.7863	1	33.6986	0	0.710867	high
RCC_18	RCC_18_T_SCR	CM-009	NIVOLUMAB	1.4137	1	3.64932	0	-0.478992	low
RCC_21	RCC_21_T_SCR	CM-009	NIVOLUMAB	1.4137	0	11.474	0	-0.241337	low
RCC_27	RCC_27_T_SCR	CM-009	NIVOLUMAB	1.15068	1	31.8247	0	-0.319117	low
RCC_41	RCC_41_T_SCR	CM-009	NIVOLUMAB	1.38082	1	6.41096	0	0.592035	high
RCC_50	RCC_50_T_SCR	CM-009	NIVOLUMAB	2.8274	1	32.2849	0	0.72814	high
RCC_73	RCC_73_T_SCR	CM-009	NIVOLUMAB	1.90685	1	5.85205	1	-1.5994	low
RCC_90	RCC_90_T_SCR	CM-009	NIVOLUMAB	1.18356	1	16.4055	1	0.223364	high
RCC_93	RCC_93_T_SCR	CM-009	NIVOLUMAB	16.4384	1	22.4877	1	0.138433	high
RCC_96	RCC_96_T_SCR	CM-009	NIVOLUMAB	1.21644	1	19.1342	0	-0.483289	low
RCC_99	RCC_99_T_SCR	CM-009	NIVOLUMAB	1.34795	1	1.34795	1	-0.179246	low

## Sheet: Figure 5e
SUBJID	ID	Cohort	Arm	PFS	PFS_CNSR	OS	OS_CNSR	signature_score	group
RCC25-677	EA595454	CM-025	NIVOLUMAB	11.1047	1	37.8152	1	0.492605	high
RCC25-582	EA595500	CM-025	NIVOLUMAB	2.13552	1	3.54825	1	0.366648	high
RCC25-678	EA595522	CM-025	NIVOLUMAB	3.18686	1	19.6468	1	0.226822	high
RCC25-624	EA595597	CM-025	NIVOLUMAB	53.7166	0	57.3963	0	0.91777	high
RCC25-982	EA595624	CM-025	NIVOLUMAB	11.8275	1	17.8398	0	-0.765053	low
RCC25-493	EA595635	CM-025	NIVOLUMAB	1.01848	1	3.67967	1	0.442573	high
RCC25-272	EA595647	CM-025	NIVOLUMAB	29.0103	1	31.8357	1	0.624494	high
RCC25-465	EA595654	CM-025	NIVOLUMAB	11.269	1	58.5791	0	-0.534635	low
RCC25-1000	EA595719	CM-025	NIVOLUMAB	7.16222	1	53.2238	0	0.0421035	high
RCC25-781	EA595720	CM-025	NIVOLUMAB	16.1643	1	36.961	1	0.360523	high
RCC25-59	EA632123	CM-025	NIVOLUMAB	1.83984	1	12.7474	1	0.365224	high
RCC25-72	EA632133	CM-025	NIVOLUMAB	13.1745	1	13.1745	1	0.0629121	high
RCC25-94	EA632149	CM-025	NIVOLUMAB	14.883	1	63.2115	0	-1.00257	low
RCC25-142	EA632171	CM-025	NIVOLUMAB	3.05544	1	63.4086	0	0.9385	high
RCC25-154	EA632174	CM-025	NIVOLUMAB	38.6694	1	62.6201	0	-0.264754	low
RCC25-265	EA632234	CM-025	NIVOLUMAB	8.34497	1	16.9199	1	0.159432	high
RCC25-372	EA632688	CM-025	NIVOLUMAB	6.50513	1	59.4333	0	-0.760318	low
RCC25-664	EA632802	CM-025	NIVOLUMAB	9.95483	1	41.5277	1	-0.345663	low
RCC25-684	EA632813	CM-025	NIVOLUMAB	5.84805	1	13.963	1	-0.142561	low
RCC25-709	EA639018	CM-025	NIVOLUMAB	5.42094	1	17.0513	1	0.0658455	high
RCC25-754	EA639040	CM-025	NIVOLUMAB	1.67556	1	34.037	1	0.137864	high
RCC25-836	EA639069	CM-025	NIVOLUMAB	1.87269	1	54.8008	0	-0.725202	low
RCC25-922	EA639099	CM-025	NIVOLUMAB	7.16222	1	22.1109	1	-0.0112372	low
RCC25-941	EA639107	CM-025	NIVOLUMAB	9.16632	1	22.0123	0	-0.175092	low
RCC25-944	EA639109	CM-025	NIVOLUMAB	23.9836	1	53.5195	0	0.790502	high
RCC25-965	EA639120	CM-025	NIVOLUMAB	7.42505	1	14.3901	1	-0.952858	low
RCC25-988	EA639131	CM-025	NIVOLUMAB	3.77823	1	53.1253	0	0.00851971	high
RCC25-1044	EA639153	CM-025	NIVOLUMAB	4.73101	1	51.1869	0	-0.11947	low
RCC25-64	EA647814	CM-025	NIVOLUMAB	11.1376	1	57.0021	1	-0.598458	low
RCC25-367	EA647820	CM-025	NIVOLUMAB	5.35524	1	36.2053	1	-0.223864	low
RCC25-485	EA647824	CM-025	NIVOLUMAB	3.71253	0	7.49076	1	-0.182234	low
RCC25-728	EA647826	CM-025	NIVOLUMAB	5.78234	1	25.9877	1	0.0776512	high
RCC10-7	G109543_RCCBMS-00007-T_v1_RNA_OnPrem	CM-010	NIVOLUMAB	33.337	1	73.1507	0	0.397897	high
RCC10-76	G109543_RCCBMS-00076-T2_v1_RNA_OnPrem	CM-010	NIVOLUMAB	6.04932	0	28.2082	1	0.280043	high
RCC10-114	G109543_RCCBMS-00114-T_v1_RNA_OnPrem	CM-010	NIVOLUMAB	7.10137	1	15.8795	1	-0.0110166	low
RCC10-145	G109543_RCCBMS-00145-T_v1_RNA_OnPrem	CM-010	NIVOLUMAB	1.4137	1	25.2493	1	0.375805	high
RCC10-147	G109543_RCCBMS-00147-T_v1_RNA_OnPrem	CM-010	NIVOLUMAB	1.9726	1	1.9726	1	0.663993	high
RCC10-150	G109543_RCCBMS-00150-T_v1_RNA_OnPrem	CM-010	NIVOLUMAB	1.44658	1	7.95616	1	1.03442	high
RCC10-196	G109543_RCCBMS-00196-T_v1_RNA_OnPrem	CM-010	NIVOLUMAB	1.34795	1	50.663	1	0.515269	high
RCC10-8	G138701_RCCBMS-00008-T_v1_RNA_OnPrem	CM-010	NIVOLUMAB	0.953425	1	1.18356	1	0.255546	high
RCC10-11	G138701_RCCBMS-00011-T_v1_RNA_OnPrem	CM-010	NIVOLUMAB	8.54795	1	68.9096	0	-1.3912	low
RCC10-20	G138701_RCCBMS-00020-T_v1_RNA_OnPrem	CM-010	NIVOLUMAB	12.1644	1	25.3479	1	0.301727	high
RCC10-25	G138701_RCCBMS-00025-T_v1_RNA_OnPrem	CM-010	NIVOLUMAB	0.0328767	0	31.2658	1	-0.225627	low
RCC10-28	G138701_RCCBMS-00028-T_v1_RNA_OnPrem	CM-010	NIVOLUMAB	10.8493	1	18.5753	1	-0.332973	low
RCC10-35	G138701_RCCBMS-00035-T_v1_RNA_OnPrem	CM-010	NIVOLUMAB	1.18356	1	2.9589	1	-0.996894	low
RCC10-36	G138701_RCCBMS-00036-T_v1_RNA_OnPrem	CM-010	NIVOLUMAB	0.526027	1	13.3808	1	0.776635	high
RCC10-44	G138701_RCCBMS-00044-T_v1_RNA_OnPrem	CM-010	NIVOLUMAB	1.64384	1	4.53699	1	-0.539534	low
RCC10-47	G138701_RCCBMS-00047-T_v1_RNA_OnPrem	CM-010	NIVOLUMAB	4.17534	1	64.9644	1	-0.0764812	low
RCC10-49	G138701_RCCBMS-00049-T_v1_RNA_OnPrem	CM-010	NIVOLUMAB	4.10959	1	5.2274	1	-0.315895	low
RCC10-53	G138701_RCCBMS-00053-T_v1_RNA_OnPrem	CM-010	NIVOLUMAB	15.4192	1	72.1315	0	-0.624843	low
RCC10-57	G138701_RCCBMS-00057-T_v1_RNA_OnPrem	CM-010	NIVOLUMAB	7.00274	1	39.0904	1	-0.294892	low
RCC10-65	G138701_RCCBMS-00065-T_v1_RNA_OnPrem	CM-010	NIVOLUMAB	1.38082	1	13.0521	1	0.153009	high
RCC10-68	G138701_RCCBMS-00068-T_v1_RNA_OnPrem	CM-010	NIVOLUMAB	2.20274	1	4.17534	1	-0.0790963	low
RCC10-72	G138701_RCCBMS-00072-T_v1_RNA_OnPrem	CM-010	NIVOLUMAB	39.1562	0	60.7233	0	1.87953	high
RCC10-84	G138701_RCCBMS-00084-T_v1_RNA_OnPrem	CM-010	NIVOLUMAB	1.38082	1	56.7123	1	0.244362	high
RCC10-90	G138701_RCCBMS-00090-T_v1_RNA_OnPrem	CM-010	NIVOLUMAB	2.99178	1	22.7178	1	0.0637693	high
RCC10-92	G138701_RCCBMS-00092-T_v1_RNA_OnPrem	CM-010	NIVOLUMAB	1.4137	1	25.3151	1	-0.0577895	low
RCC10-93	G138701_RCCBMS-00093-T_v1_RNA_OnPrem	CM-010	NIVOLUMAB	1.31507	1	5.12877	1	0.781486	high
RCC10-97	G138701_RCCBMS-00097-T_v1_RNA_OnPrem	CM-010	NIVOLUMAB	5.49041	1	36.526	1	-0.629142	low
RCC10-98	G138701_RCCBMS-00098-T_v1_RNA_OnPrem	CM-010	NIVOLUMAB	39.1562	1	39.1562	1	-0.401734	low
RCC10-99	G138701_RCCBMS-00099-T_v1_RNA_OnPrem	CM-010	NIVOLUMAB	1.24932	1	1.47945	1	-0.94914	low
RCC10-103	G138701_RCCBMS-00103-T_v1_RNA_OnPrem	CM-010	NIVOLUMAB	8.05479	1	13.2164	0	0.252515	high
RCC10-110	G138701_RCCBMS-00110-T_v1_RNA_OnPrem	CM-010	NIVOLUMAB	2.10411	1	9.43562	1	0.0939367	high
RCC10-111	G138701_RCCBMS-00111-T_v1_RNA_OnPrem	CM-010	NIVOLUMAB	1.4137	1	4.04384	1	0.0867663	high
RCC10-113	G138701_RCCBMS-00113-T_v1_RNA_OnPrem	CM-010	NIVOLUMAB	11.0137	1	68.9425	0	-0.202985	low
RCC10-116	G138701_RCCBMS-00116-T_v1_RNA_OnPrem	CM-010	NIVOLUMAB	1.21644	1	5.95068	1	0.0839488	high
RCC10-125	G138701_RCCBMS-00125-T_v1_RNA_OnPrem	CM-010	NIVOLUMAB	2.63014	1	69.9945	0	-0.838777	low
RCC10-136	G138701_RCCBMS-00136-T_v1_RNA_OnPrem	CM-010	NIVOLUMAB	2.86027	1	35.5726	1	0.44443	high
RCC10-137	G138701_RCCBMS-00137-T_v1_RNA_OnPrem	CM-010	NIVOLUMAB	9.92877	1	22.8493	1	-0.0583688	low
RCC10-141	G138701_RCCBMS-00141-T_v1_RNA_OnPrem	CM-010	NIVOLUMAB	61.9068	0	68.5479	0	-0.40649	low
RCC10-154	G138701_RCCBMS-00154-T_v1_RNA_OnPrem	CM-010	NIVOLUMAB	27.8795	1	46.2575	1	-0.0718176	low
RCC10-163	G138701_RCCBMS-00163-T_v1_RNA_OnPrem	CM-010	NIVOLUMAB	5.65479	1	63.9781	0	-0.496027	low
RCC10-165	G138701_RCCBMS-00165-T_v1_RNA_OnPrem	CM-010	NIVOLUMAB	1.4137	1	50.3671	1	-0.280027	low
RCC10-169	G138701_RCCBMS-00169-T_v1_RNA_OnPrem	CM-010	NIVOLUMAB	25.1178	1	61.8411	0	-0.415702	low
RCC10-178	G138701_RCCBMS-00178-T_v1_RNA_OnPrem	CM-010	NIVOLUMAB	5.52329	1	8.21918	1	-0.41507	low
RCC10-191	G138701_RCCBMS-00191-T_v1_RNA_OnPrem	CM-010	NIVOLUMAB	1.34795	1	6.93699	1	0.0584848	high
RCC10-194	G138701_RCCBMS-00194-T_v1_RNA_OnPrem	CM-010	NIVOLUMAB	1.31507	1	7.98904	1	0.0592273	high
RCC25-347	P66282-01B-Run1_S1_L001	CM-025	NIVOLUMAB	42.3819	1	42.3819	1	0.0540218	high
RCC25-593	P66282-01G-Run1_S3_L001	CM-025	NIVOLUMAB	54.9979	0	57.7577	0	-0.324999	low
RCC25-535	P66282-03D-Run1_S11_L001	CM-025	NIVOLUMAB	1.80698	1	5.51951	0	-0.420839	low
RCC25-73	P66282-04A-Run1_S14_L002	CM-025	NIVOLUMAB	11.039	1	45.1745	1	-1.33155	low
RCC25-134	P66282-05D-Run1_S21_L002	CM-025	NIVOLUMAB	1.77413	1	21.9138	1	-0.0102971	low
RCC25-539	P66282-05G-Run1_S23_L002	CM-025	NIVOLUMAB	5.0924	1	18.1355	1	-1.13635	low
RCC25-351	P66282-10E-Run1_S12_L002	CM-025	NIVOLUMAB	11.4004	1	35.1211	1	-2.52359	low
RCC25-706	P66282-11G-Run1_S20_L002	CM-025	NIVOLUMAB	1.97125	1	2.00411	1	1.05141	high
RCC25-1041	P66287-02A-Run1_S5_L001	CM-025	NIVOLUMAB	46.0945	0	50.7598	0	-0.727853	low
RCC25-371	P66287-03A-Run1_S9_L001	CM-025	NIVOLUMAB	1.80698	1	5.25667	1	0.15286	high
RCC25-57	P66287-04D-Run1_S18_L002	CM-025	NIVOLUMAB	1.74127	1	40.0164	1	-0.159041	low
RCC25-887	P66287-04G-Run1_S20_L002	CM-025	NIVOLUMAB	9.23203	1	27.6961	1	0.634562	high
RCC25-112	P66287-05E-Run1_S24_L002	CM-025	NIVOLUMAB	21.8809	1	60.6489	0	1.62205	high
RCC25-213	P66287-06H-Run1_S30_L002	CM-025	NIVOLUMAB	5.55236	0	12.9446	1	-0.083447	low
RCC25-362	P66287-07B-Run1_S2_L001	CM-025	NIVOLUMAB	57.5606	0	59.9261	0	-0.273796	low
RCC25-992	P66287-08B-Run1_S7_L001	CM-025	NIVOLUMAB	1.74127	1	13.3388	1	-0.381902	low
RCC25-84	P66287-09C-Run1_S12_L001	CM-025	NIVOLUMAB	7.65503	1	44.5832	1	0.261831	high
RCC25-859	P66287-09H-Run1_S14_L001	CM-025	NIVOLUMAB	1.83984	1	17.577	1	0.356596	high
RCC25-940	P66287-11B-Run1_S21_L002	CM-025	NIVOLUMAB	9.3306	1	9.3306	1	0.170108	high
RCC25-619	P66287-11C-Run1_S22_L002	CM-025	NIVOLUMAB	1.90554	0	16.7228	1	0.758373	high
RCC25-116	P66291-01B-Run1_S2_L001	CM-025	NIVOLUMAB	61.6674	0	63.2772	0	0.806885	high
RCC25-793	P66291-05G-Run1_S22_L002	CM-025	NIVOLUMAB	1.80698	1	31.1786	1	0.654621	high
RCC25-321	P66291-07B-Run1_S17_L002	CM-025	NIVOLUMAB	1.67556	1	15.1129	1	0.519679	high
RCC25-522	P66291-07E-Run1_S3_L001	CM-025	NIVOLUMAB	1.83984	1	4.73101	1	0.602182	high
RCC25-791	P66291-07H-Run1_S5_L001	CM-025	NIVOLUMAB	9.56057	1	55.6879	0	-0.0661604	low
RCC25-845	P66291-08G-Run1_S8_L001	CM-025	NIVOLUMAB	3.71253	1	11.2361	1	0.142337	high
RCC25-205	P66291-09A-Run1_S10_L001	CM-025	NIVOLUMAB	3.84394	1	29.8645	1	-0.345467	low
RCC25-184	P66291-09D-Run1_S11_L001	CM-025	NIVOLUMAB	5.58522	1	19.5811	1	-0.134423	low
RCC25-147	P66291-10G-Run1_S20_L002	CM-025	NIVOLUMAB	15.4743	1	62.4887	0	0.443054	high
RCC25-146	P66291-11F-Run1_S24_L002	CM-025	NIVOLUMAB	1.87269	1	13.4374	1	-0.279867	low
RCC25-299	P66291-12D-Run1_S29_L002	CM-025	NIVOLUMAB	3.58111	1	57.0021	0	-1.18546	low
RCC25-197	P66425-02C-Run1_S5_L001	CM-025	NIVOLUMAB	7.35934	1	34.5298	1	0.311028	high
RCC25-559	P66425-02E-Run1_S6_L001	CM-025	NIVOLUMAB	2.00411	1	10.6448	1	0.637302	high
RCC25-117	P66425-02F-Run1_S7_L001	CM-025	NIVOLUMAB	0.985626	1	10.8747	1	0.714867	high
RCC25-30	P66425-03B-Run1_S10_L001	CM-025	NIVOLUMAB	3.58111	1	9.59343	1	0.635454	high
RCC25-66	P66425-03D-Run1_S11_L001	CM-025	NIVOLUMAB	2.06982	1	56.5421	1	-0.00935022	low
RCC25-105	P66425-05B-Run1_S21_L002	CM-025	NIVOLUMAB	1.64271	1	63.5072	0	-0.487586	low
RCC25-515	P66425-06E-Run1_S28_L002	CM-025	NIVOLUMAB	5.71663	1	9.06776	1	-0.690612	low
RCC25-329	P66425-06F-Run1_S29_L002	CM-025	NIVOLUMAB	11.3018	1	60.0246	0	-0.0415365	low
RCC25-596	P66425-06G-Run1_S30_L002	CM-025	NIVOLUMAB	10.9405	1	22.8665	1	0.500705	high
RCC25-451	P66425-07C-Run1_S2_L001	CM-025	NIVOLUMAB	7.19507	1	22.4394	1	0.491043	high
RCC25-516	P66425-08F-Run1_S7_L001	CM-025	NIVOLUMAB	15.6386	1	50.037	1	0.534357	high
RCC25-86	P66425-10A-Run1_S13_L002	CM-025	NIVOLUMAB	5.35524	1	11.729	1	1.02179	high
RCC25-340	P66432-02B-Run1_S21_L002	CM-025	NIVOLUMAB	20.3039	1	59.8275	0	-0.156065	low
RCC25-9	P66432-02C-Run1_S22_L002	CM-025	NIVOLUMAB	3.84394	1	12.2546	1	0.331008	high
RCC25-20	P66432-04D-Run1_S2_L001	CM-025	NIVOLUMAB	1.9384	1	43.3347	1	-0.48246	low
RCC25-166	P66432-06D-Run1_S11_L001	CM-025	NIVOLUMAB	0.985626	1	12.0903	1	-1.05753	low
RCC25-257	P66432-07D-Run1_S19_L002	CM-025	NIVOLUMAB	1.9384	1	38.8008	1	-0.0527144	low
RCC25-360	P66432-08G-Run1_S26_L002	CM-025	NIVOLUMAB	1.80698	1	47.2115	0	-0.0456309	low
RCC25-491	P66432-10G-Run1_S4_L001	CM-025	NIVOLUMAB	29.2731	1	58.9076	0	0.656338	high
RCC25-8	P66432-11C-Run1_S7_L001	CM-025	NIVOLUMAB	1.74127	1	12.4846	0	0.378842	high
RCC25-396	P66451-01E-Run1_S17_L002	CM-025	NIVOLUMAB	1.77413	1	59.9261	0	-0.258876	low
RCC25-253	P66451-04F-Run1_S6_L001	CM-025	NIVOLUMAB	1.74127	1	22.2094	1	-0.0636583	low
RCC25-477	P66451-05D-Run1_S8_L001	CM-025	NIVOLUMAB	1.83984	1	30.0616	1	0.218983	high
RCC25-79	P66451-05G-Run1_S9_L001	CM-025	NIVOLUMAB	2.03696	1	13.3388	1	-0.815671	low
RCC25-480	P66451-06C-Run1_S12_L001	CM-025	NIVOLUMAB	7.29363	1	28.2546	1	-1.31202	low
RCC25-378	P66451-07A-Run1_S15_L002	CM-025	NIVOLUMAB	1.90554	1	16.7885	1	0.167434	high
RCC25-346	P66451-08G-Run1_S25_L002	CM-025	NIVOLUMAB	7.3922	1	14.423	1	0.298471	high
RCC25-207	P66451-09H-Run1_S2_L001	CM-025	NIVOLUMAB	5.32238	1	19.7782	1	0.771111	high
RCC25-849	P66507-01E-Run1_S19_L002	CM-025	NIVOLUMAB	37.7495	0	40.3121	0	0.0357474	high
RCC25-732	P66507-02B-Run1_S23_L002	CM-025	NIVOLUMAB	1.37988	1	1.577	1	-0.246577	low
RCC25-753	P66507-02D-Run1_S25_L002	CM-025	NIVOLUMAB	37.7166	1	47.7043	1	-0.58613	low
RCC25-693	P66507-03H-Run1_S30_L002	CM-025	NIVOLUMAB	1.70842	1	31.3429	1	-0.00587651	high
RCC25-10	P66507-04A-Run1_S1_L001	CM-025	NIVOLUMAB	7.3922	1	65.807	0	-0.877298	low
RCC25-756	P66507-04D-Run1_S3_L001	CM-025	NIVOLUMAB	10.152	0	55.3593	0	-0.0105162	low
RCC25-671	P66507-07F-Run1_S16_L002	CM-025	NIVOLUMAB	1.47844	1	1.77413	1	0.777717	high
RCC25-892	P66507-07G-Run1_S17_L002	CM-025	NIVOLUMAB	5.58522	1	55.1294	0	0.18858	high
RCC25-914	P66507-08D-Run1_S20_L002	CM-025	NIVOLUMAB	1.90554	1	9.72485	1	0.522876	high
RCC25-669	P66507-09C-Run1_S26_L002	CM-025	NIVOLUMAB	4.96099	1	6.6037	1	0.368594	high
RCC25-1073	P66507-10D-Run1_S4_L001	CM-025	NIVOLUMAB	9.26489	1	38.5708	1	-0.328293	low
RCC25-1065	P66507-12B-Run1_S13_L001	CM-025	NIVOLUMAB	1.9384	1	50.8583	0	-0.0196718	low
RCC25-919	P66511-01E-Run1_S17_L002	CM-025	NIVOLUMAB	5.84805	1	23.3593	1	-0.00768797	low
RCC25-932	P66511-05E-Run1_S11_L001	CM-025	NIVOLUMAB	1.18275	1	2.13552	1	-0.50974	low
RCC25-904	P66511-06F-Run1_S15_L001	CM-025	NIVOLUMAB	1.51129	1	3.02259	1	0.168987	high
RCC25-794	P66511-06G-Run1_S16_L001	CM-025	NIVOLUMAB	9.23203	1	20.3696	1	0.273415	high
RCC25-656	P66511-07H-Run1_S19_L002	CM-025	NIVOLUMAB	3.77823	1	8.27926	1	-0.260251	low
RCC25-773	P66511-09B-Run1_S26_L002	CM-025	NIVOLUMAB	5.51951	1	55.885	0	0.157515	high
RCC25-679	P66511-10D-Run1_S3_L001	CM-025	NIVOLUMAB	1.54415	1	56.3121	0	0.0277986	high
RCC25-915	P66511-10G-Run1_S4_L001	CM-025	NIVOLUMAB	1.51129	1	8.70637	1	0.432808	high
RCC_102	RCC_102_T_SCR	CM-009	NIVOLUMAB	3.55068	1	5.42466	0	-0.160751	low
RCC_105	RCC_105_T_SCR	CM-009	NIVOLUMAB	1.47945	1	3.87945	1	-0.124382	low
RCC_106	RCC_106_T_SCR	CM-009	NIVOLUMAB	26.9918	0	28.6027	0	-0.363283	low
RCC_115	RCC_115_T_SCR	CM-009	NIVOLUMAB	2.86027	1	12.0329	0	0.523614	high
RCC_117	RCC_117_T_SCR	CM-009	NIVOLUMAB	1.24932	0	2.10411	0	0.870685	high
RCC_14	RCC_14_T_SCR	CM-009	NIVOLUMAB	17.7863	1	33.6986	0	0.710867	high
RCC_18	RCC_18_T_SCR	CM-009	NIVOLUMAB	1.4137	1	3.64932	0	-0.478992	low
RCC_21	RCC_21_T_SCR	CM-009	NIVOLUMAB	1.4137	0	11.474	0	-0.241337	low
RCC_27	RCC_27_T_SCR	CM-009	NIVOLUMAB	1.15068	1	31.8247	0	-0.319117	low
RCC_41	RCC_41_T_SCR	CM-009	NIVOLUMAB	1.38082	1	6.41096	0	0.592035	high
RCC_50	RCC_50_T_SCR	CM-009	NIVOLUMAB	2.8274	1	32.2849	0	0.72814	high
RCC_73	RCC_73_T_SCR	CM-009	NIVOLUMAB	1.90685	1	5.85205	1	-1.5994	low
RCC_90	RCC_90_T_SCR	CM-009	NIVOLUMAB	1.18356	1	16.4055	1	0.223364	high
RCC_93	RCC_93_T_SCR	CM-009	NIVOLUMAB	16.4384	1	22.4877	1	0.138433	high
RCC_96	RCC_96_T_SCR	CM-009	NIVOLUMAB	1.21644	1	19.1342	0	-0.483289	low
RCC_99	RCC_99_T_SCR	CM-009	NIVOLUMAB	1.34795	1	1.34795	1	-0.179246	low
