# Supplementary material for: A single-cell map of dynamic chromatin landscapes of immune cells in renal cell carcinoma
Source: Nat Cancer. 2022 Jun 6;3(7):885–98. doi: 10.1038/s43018-022-00391-0 (PMC9325682; doi:10.1038/s43018-022-00391-0)
Supplement: Source Data Extended Data Fig. 1 — Statistical source data. [file 43018_2022_391_MOESM7_ESM.xlsx]

## Sheet: Extended Data Fig1d
Cluster	Patient	Freq
Cluster1	pt1002300	606
Cluster2	pt1002300	689
Cluster11	pt1002300	469
Cluster12	pt1002300	229
Cluster13	pt1002300	9
Cluster14	pt1002300	248
Cluster15	pt1002300	128
Cluster16	pt1002300	238
Cluster17	pt1002300	171
Cluster18	pt1002300	58
Cluster19	pt1002300	16
Cluster20	pt1002300	62
Cluster3	pt1002300	553
Cluster21	pt1002300	18
Cluster4	pt1002300	1118
Cluster5	pt1002300	189
Cluster6	pt1002300	239
Cluster7	pt1002300	361
Cluster8	pt1002300	950
Cluster9	pt1002300	144
Cluster10	pt1002300	359
Cluster1	pt1002310	580
Cluster2	pt1002310	1180
Cluster11	pt1002310	307
Cluster12	pt1002310	508
Cluster13	pt1002310	546
Cluster14	pt1002310	201
Cluster15	pt1002310	21
Cluster16	pt1002310	124
Cluster17	pt1002310	163
Cluster18	pt1002310	73
Cluster19	pt1002310	25
Cluster20	pt1002310	33
Cluster3	pt1002310	577
Cluster21	pt1002310	7
Cluster4	pt1002310	266
Cluster5	pt1002310	726
Cluster6	pt1002310	261
Cluster7	pt1002310	281
Cluster8	pt1002310	449
Cluster9	pt1002310	332
Cluster10	pt1002310	368
Cluster1	pt2001055	587
Cluster2	pt2001055	82
Cluster11	pt2001055	27
Cluster12	pt2001055	172
Cluster13	pt2001055	318
Cluster14	pt2001055	26
Cluster15	pt2001055	144
Cluster16	pt2001055	8
Cluster17	pt2001055	10
Cluster18	pt2001055	21
Cluster19	pt2001055	35
Cluster20	pt2001055	10
Cluster3	pt2001055	66
Cluster21	pt2001055	53
Cluster4	pt2001055	3
Cluster5	pt2001055	95
Cluster6	pt2001055	130
Cluster7	pt2001055	223
Cluster8	pt2001055	3
Cluster9	pt2001055	111
Cluster10	pt2001055	55
Cluster1	pt2001077	223
Cluster2	pt2001077	427
Cluster11	pt2001077	69
Cluster12	pt2001077	58
Cluster13	pt2001077	14
Cluster14	pt2001077	143
Cluster15	pt2001077	81
Cluster16	pt2001077	0
Cluster17	pt2001077	6
Cluster18	pt2001077	46
Cluster19	pt2001077	28
Cluster20	pt2001077	10
Cluster3	pt2001077	109
Cluster21	pt2001077	8
Cluster4	pt2001077	96
Cluster5	pt2001077	148
Cluster6	pt2001077	387
Cluster7	pt2001077	704
Cluster8	pt2001077	2
Cluster9	pt2001077	81
Cluster10	pt2001077	426
Cluster1	pt2001215	216
Cluster2	pt2001215	256
Cluster11	pt2001215	79
Cluster12	pt2001215	87
Cluster13	pt2001215	183
Cluster14	pt2001215	46
Cluster15	pt2001215	197
Cluster16	pt2001215	8
Cluster17	pt2001215	11
Cluster18	pt2001215	9
Cluster19	pt2001215	46
Cluster20	pt2001215	35
Cluster3	pt2001215	978
Cluster21	pt2001215	38
Cluster4	pt2001215	298
Cluster5	pt2001215	435
Cluster6	pt2001215	37
Cluster7	pt2001215	365
Cluster8	pt2001215	20
Cluster9	pt2001215	274
Cluster10	pt2001215	126
Cluster1	pt2001221	38
Cluster2	pt2001221	707
Cluster11	pt2001221	82
Cluster12	pt2001221	21
Cluster13	pt2001221	22
Cluster14	pt2001221	174
Cluster15	pt2001221	21
Cluster16	pt2001221	0
Cluster17	pt2001221	3
Cluster18	pt2001221	26
Cluster19	pt2001221	38
Cluster20	pt2001221	5
Cluster3	pt2001221	272
Cluster21	pt2001221	8
Cluster4	pt2001221	97
Cluster5	pt2001221	214
Cluster6	pt2001221	512
Cluster7	pt2001221	24
Cluster8	pt2001221	5
Cluster9	pt2001221	233
Cluster10	pt2001221	111
Cluster1	pt7001025	967
Cluster2	pt7001025	209
Cluster11	pt7001025	233
Cluster12	pt7001025	353
Cluster13	pt7001025	22
Cluster14	pt7001025	67
Cluster15	pt7001025	225
Cluster16	pt7001025	334
Cluster17	pt7001025	185
Cluster18	pt7001025	57
Cluster19	pt7001025	20
Cluster20	pt7001025	10
Cluster3	pt7001025	107
Cluster21	pt7001025	28
Cluster4	pt7001025	488
Cluster5	pt7001025	240
Cluster6	pt7001025	142
Cluster7	pt7001025	226
Cluster8	pt7001025	699
Cluster9	pt7001025	361
Cluster10	pt7001025	111
Cluster1	pt7001031	1139
Cluster2	pt7001031	373
Cluster11	pt7001031	297
Cluster12	pt7001031	133
Cluster13	pt7001031	74
Cluster14	pt7001031	52
Cluster15	pt7001031	44
Cluster16	pt7001031	29
Cluster17	pt7001031	46
Cluster18	pt7001031	21
Cluster19	pt7001031	84
Cluster20	pt7001031	13
Cluster3	pt7001031	81
Cluster21	pt7001031	6
Cluster4	pt7001031	181
Cluster5	pt7001031	427
Cluster6	pt7001031	713
Cluster7	pt7001031	114
Cluster8	pt7001031	76
Cluster9	pt7001031	174
Cluster10	pt7001031	46

## Sheet: Extended Data Fig1e
Cluster	Tissue	Freq
Cluster1	adjNorm	8
Cluster2	adjNorm	817
Cluster11	adjNorm	87
Cluster12	adjNorm	1
Cluster13	adjNorm	2
Cluster14	adjNorm	40
Cluster15	adjNorm	3
Cluster16	adjNorm	715
Cluster17	adjNorm	357
Cluster18	adjNorm	5
Cluster19	adjNorm	21
Cluster20	adjNorm	0
Cluster3	adjNorm	547
Cluster21	adjNorm	2
Cluster4	adjNorm	999
Cluster5	adjNorm	12
Cluster6	adjNorm	133
Cluster7	adjNorm	15
Cluster8	adjNorm	815
Cluster9	adjNorm	314
Cluster10	adjNorm	153
Cluster1	PBMC	3
Cluster2	PBMC	39
Cluster11	PBMC	1384
Cluster12	PBMC	1
Cluster13	PBMC	1171
Cluster14	PBMC	25
Cluster15	PBMC	858
Cluster16	PBMC	1
Cluster17	PBMC	163
Cluster18	PBMC	4
Cluster19	PBMC	193
Cluster20	PBMC	0
Cluster3	PBMC	31
Cluster21	PBMC	141
Cluster4	PBMC	35
Cluster5	PBMC	2344
Cluster6	PBMC	2078
Cluster7	PBMC	2219
Cluster8	PBMC	1235
Cluster9	PBMC	859
Cluster10	PBMC	10
Cluster1	RCC	4345
Cluster2	RCC	3067
Cluster11	RCC	92
Cluster12	RCC	1559
Cluster13	RCC	15
Cluster14	RCC	892
Cluster15	RCC	0
Cluster16	RCC	25
Cluster17	RCC	75
Cluster18	RCC	302
Cluster19	RCC	78
Cluster20	RCC	178
Cluster3	RCC	2165
Cluster21	RCC	23
Cluster4	RCC	1513
Cluster5	RCC	118
Cluster6	RCC	210
Cluster7	RCC	64
Cluster8	RCC	154
Cluster9	RCC	537
Cluster10	RCC	1439
