# Supplementary material for: A single-cell map of dynamic chromatin landscapes of immune cells in renal cell carcinoma
Source: Nat Cancer. 2022 Jun 6;3(7):885–98. doi: 10.1038/s43018-022-00391-0 (PMC9325682; doi:10.1038/s43018-022-00391-0)
Supplement: Source Data Extended Data Fig. 2 — Statistical source data. [file 43018_2022_391_MOESM8_ESM.xlsx]

## Sheet: Extended Data Fig2a
Cluster	Patient	Freq
Cluster10	pt1002300	291
Cluster6	pt1002300	514
Cluster7	pt1002300	88
Cluster12	pt1002300	57
Cluster5	pt1002300	306
Cluster2	pt1002300	246
Cluster4	pt1002300	417
Cluster9	pt1002300	323
Cluster11	pt1002300	155
Cluster3	pt1002300	305
Cluster1	pt1002300	263
Cluster8	pt1002300	211
Cluster10	pt1002310	413
Cluster6	pt1002310	507
Cluster7	pt1002310	220
Cluster12	pt1002310	69
Cluster5	pt1002310	401
Cluster2	pt1002310	272
Cluster4	pt1002310	653
Cluster9	pt1002310	157
Cluster11	pt1002310	528
Cluster3	pt1002310	355
Cluster1	pt1002310	85
Cluster8	pt1002310	164
Cluster10	pt2001055	350
Cluster6	pt2001055	23
Cluster7	pt2001055	24
Cluster12	pt2001055	22
Cluster5	pt2001055	30
Cluster2	pt2001055	228
Cluster4	pt2001055	50
Cluster9	pt2001055	216
Cluster11	pt2001055	186
Cluster3	pt2001055	66
Cluster1	pt2001055	135
Cluster8	pt2001055	51
Cluster10	pt2001077	116
Cluster6	pt2001077	51
Cluster7	pt2001077	93
Cluster12	pt2001077	38
Cluster5	pt2001077	209
Cluster2	pt2001077	484
Cluster4	pt2001077	171
Cluster9	pt2001077	105
Cluster11	pt2001077	51
Cluster3	pt2001077	306
Cluster1	pt2001077	404
Cluster8	pt2001077	80
Cluster10	pt2001215	143
Cluster6	pt2001215	698
Cluster7	pt2001215	95
Cluster12	pt2001215	9
Cluster5	pt2001215	172
Cluster2	pt2001215	292
Cluster4	pt2001215	137
Cluster9	pt2001215	79
Cluster11	pt2001215	75
Cluster3	pt2001215	166
Cluster1	pt2001215	254
Cluster8	pt2001215	81
Cluster10	pt2001221	19
Cluster6	pt2001221	315
Cluster7	pt2001221	171
Cluster12	pt2001221	26
Cluster5	pt2001221	242
Cluster2	pt2001221	39
Cluster4	pt2001221	162
Cluster9	pt2001221	35
Cluster11	pt2001221	15
Cluster3	pt2001221	105
Cluster1	pt2001221	21
Cluster8	pt2001221	212
Cluster10	pt7001025	557
Cluster6	pt7001025	85
Cluster7	pt7001025	62
Cluster12	pt7001025	60
Cluster5	pt7001025	187
Cluster2	pt7001025	176
Cluster4	pt7001025	109
Cluster9	pt7001025	303
Cluster11	pt7001025	450
Cluster3	pt7001025	137
Cluster1	pt7001025	267
Cluster8	pt7001025	46
Cluster10	pt7001031	551
Cluster6	pt7001031	164
Cluster7	pt7001031	120
Cluster12	pt7001031	22
Cluster5	pt7001031	274
Cluster2	pt7001031	75
Cluster4	pt7001031	111
Cluster9	pt7001031	557
Cluster11	pt7001031	153
Cluster3	pt7001031	87
Cluster1	pt7001031	52
Cluster8	pt7001031	79

## Sheet: Extended Data Fig2c
Cluster	Tissue	Freq
Cluster10	adjNorm	1
Cluster6	adjNorm	181
Cluster7	adjNorm	74
Cluster12	adjNorm	4
Cluster5	adjNorm	194
Cluster2	adjNorm	39
Cluster4	adjNorm	587
Cluster9	adjNorm	4
Cluster11	adjNorm	1
Cluster3	adjNorm	184
Cluster1	adjNorm	0
Cluster8	adjNorm	37
Cluster10	PBMC	3
Cluster6	PBMC	1193
Cluster7	PBMC	144
Cluster12	PBMC	11
Cluster5	PBMC	654
Cluster2	PBMC	1431
Cluster4	PBMC	200
Cluster9	PBMC	0
Cluster11	PBMC	3
Cluster3	PBMC	247
Cluster1	PBMC	1479
Cluster8	PBMC	17
Cluster10	RCC	2436
Cluster6	RCC	983
Cluster7	RCC	655
Cluster12	RCC	288
Cluster5	RCC	973
Cluster2	RCC	342
Cluster4	RCC	1023
Cluster9	RCC	1771
Cluster11	RCC	1609
Cluster3	RCC	1096
Cluster1	RCC	2
Cluster8	RCC	870
