# Supplementary material for: A single-cell map of dynamic chromatin landscapes of immune cells in renal cell carcinoma
Source: Nat Cancer. 2022 Jun 6;3(7):885–98. doi: 10.1038/s43018-022-00391-0 (PMC9325682; doi:10.1038/s43018-022-00391-0)
Supplement: Source Data Extended Data Fig. 4 — Statistical source data. [file 43018_2022_391_MOESM9_ESM.xlsx]

## Sheet: Extended Data Fig4a
CXCL13	adjusted-p		ENTPD1	adjusted-p		LAG3	adjusted-p		TOX2	adjusted-p		HAVCR2	adjusted-p		PDCD1	adjusted-p
cl.4 v.s. cl.11	3.99e-166		cl.4 v.s. cl.11	5.35e-241		cl.4 v.s. cl.11	7.84e-16		cl.4 v.s. cl.11	3.65e-225		cl.4 v.s. cl.11	3.26e-106		cl.4 v.s. cl.11	8.24e-06
cl.5 v.s. cl.11	2.99e-143		cl.5 v.s. cl.11	5.79e-260		cl.5 v.s. cl.11	1.84e-06		cl.5 v.s. cl.11	3.5e-224		cl.5 v.s. cl.11	2.53e-97		cl.5 v.s. cl.11	7e-09
cl.7 v.s. cl.11	1.38e-73		cl.7 v.s. cl.11	5.2e-149		cl.7 v.s. cl.11	1.68e-05		cl.7 v.s. cl.11	2.07e-114		cl.7 v.s. cl.11	1.34e-68		cl.7 v.s. cl.11	5e-08
cl.8 v.s. cl.11	1.61e-24		cl.8 v.s. cl.11	1.3e-58		cl.8 v.s. cl.11	7.19e-05		cl.8 v.s. cl.11	2.08e-81		cl.8 v.s. cl.11	3.31e-34		cl.9 v.s. cl.10	0.00802
cl.9 v.s. cl.11	3.64e-59		cl.9 v.s. cl.11	7.95e-29		cl.9 v.s. cl.11	0.0362		cl.9 v.s. cl.11	1.97e-11		cl.9 v.s. cl.11	0.0158
cl.10 v.s. cl.11	4.84e-31		cl.10 v.s. cl.11	1.23e-12		cl.10 v.s. cl.11	0.00809		cl.9 v.s. cl.10	5.39e-09		cl.9 v.s. cl.10	0.00165
cl.9 v.s. cl.10	4.15e-13		cl.9 v.s. cl.10	6.67e-08

## Sheet: Extended Data Fig4c
ITGAE	adjusted-p
cl.8 v.s. cl.11	1.56e-56
KDM6B	adjusted-p
cl.8 v.s. cl.11	1.1e-18
HSP90AA1	adjusted-p
cl.9 v.s. cl.11	2.04e-18
JMJD4	adjusted-p
cl.8 v.s. cl.11	5.15e-48
ASXL1	adjusted-p
cl.8 v.s. cl.11	2.44e-26
SETBP1	adjusted-p
cl.8 v.s. cl.11	9.2e-91
