# Supplementary material for: A single-cell map of dynamic chromatin landscapes of immune cells in renal cell carcinoma
Source: Nat Cancer. 2022 Jun 6;3(7):885–98. doi: 10.1038/s43018-022-00391-0 (PMC9325682; doi:10.1038/s43018-022-00391-0)
Supplement: Source Data Extended Data Fig. 5 — Statistical source data. [file 43018_2022_391_MOESM10_ESM.xlsx]

## Sheet: Extended Data Fig5d
Cluster	Tissue	Freq
1	kidney	119
2	kidney	6853
3	kidney	6807
4	kidney	216
5	kidney	202
6	kidney	206
7	kidney	112
8	kidney	4217
9	kidney	2899
10	kidney	68
11	kidney	2761
12	kidney	9
13	kidney	1351
14	kidney	1378
15	kidney	485
16	kidney	216
17	kidney	99
18	kidney	146
19	kidney	96
20	kidney	31
21	kidney	38
22	kidney	0
23	kidney	58
1	pbmc	4
2	pbmc	10
3	pbmc	0
4	pbmc	8955
5	pbmc	8560
6	pbmc	7320
7	pbmc	6044
8	pbmc	5
9	pbmc	1
10	pbmc	4655
11	pbmc	3
12	pbmc	4
13	pbmc	17
14	pbmc	4
15	pbmc	3
16	pbmc	0
17	pbmc	1426
18	pbmc	65
19	pbmc	849
20	pbmc	0
21	pbmc	274
22	pbmc	225
23	pbmc	1
1	tumor	17921
2	tumor	8089
3	tumor	3085
4	tumor	92
5	tumor	26
6	tumor	62
7	tumor	16
8	tumor	997
9	tumor	2303
10	tumor	48
11	tumor	659
12	tumor	2392
13	tumor	695
14	tumor	387
15	tumor	1257
16	tumor	1513
17	tumor	11
18	tumor	1071
19	tumor	13
20	tumor	913
21	tumor	43
22	tumor	0
23	tumor	36
