# Supplementary material for: A single-cell map of dynamic chromatin landscapes of immune cells in renal cell carcinoma
Source: Nat Cancer. 2022 Jun 6;3(7):885–98. doi: 10.1038/s43018-022-00391-0 (PMC9325682; doi:10.1038/s43018-022-00391-0)
Supplement: Source Data Extended Data Fig. 6 — Statistical source data. [file 43018_2022_391_MOESM11_ESM.xlsx]

## Sheet: Extended Data Fig6a
Cluster	Patient	Freq
1	Pt1002300	1026
2	Pt1002300	3263
3	Pt1002300	2009
4	Pt1002300	594
5	Pt1002300	1243
6	Pt1002300	1618
7	Pt1002300	355
8	Pt1002300	575
9	Pt1002300	145
10	Pt1002300	71
11	Pt1002300	219
12	Pt1002300	77
13	Pt1002300	271
14	Pt1002300	78
1	Pt1002310	1585
2	Pt1002310	2153
3	Pt1002310	895
4	Pt1002310	490
5	Pt1002310	1924
6	Pt1002310	1335
7	Pt1002310	1643
8	Pt1002310	2304
9	Pt1002310	318
10	Pt1002310	230
11	Pt1002310	177
12	Pt1002310	194
13	Pt1002310	121
14	Pt1002310	93
1	Pt7001025	3035
2	Pt7001025	1015
3	Pt7001025	2218
4	Pt7001025	1107
5	Pt7001025	422
6	Pt7001025	668
7	Pt7001025	1493
8	Pt7001025	394
9	Pt7001025	437
10	Pt7001025	386
11	Pt7001025	280
12	Pt7001025	272
13	Pt7001025	144
14	Pt7001025	150
1	Pt7001031	3031
2	Pt7001031	992
3	Pt7001031	268
4	Pt7001031	3081
5	Pt7001031	880
6	Pt7001031	539
7	Pt7001031	483
8	Pt7001031	416
9	Pt7001031	180
10	Pt7001031	203
11	Pt7001031	75
12	Pt7001031	126
13	Pt7001031	82
14	Pt7001031	7

## Sheet: Extended Data Fig6b
Cluster	Tissue	Freq
1	kidney	28
2	kidney	3130
3	kidney	46
4	kidney	292
5	kidney	3193
6	kidney	2330
7	kidney	41
8	kidney	66
9	kidney	4
10	kidney	5
11	kidney	29
12	kidney	14
13	kidney	188
14	kidney	5
1	pbmc	5
2	pbmc	0
3	pbmc	5332
4	pbmc	3
5	pbmc	4
6	pbmc	5
7	pbmc	3903
8	pbmc	3607
9	pbmc	0
10	pbmc	4
11	pbmc	0
12	pbmc	29
13	pbmc	177
14	pbmc	316
1	tumor	8644
2	tumor	4293
3	tumor	12
4	tumor	4977
5	tumor	1272
6	tumor	1825
7	tumor	30
8	tumor	16
9	tumor	1076
10	tumor	881
11	tumor	722
12	tumor	626
13	tumor	253
14	tumor	7
