# Supplementary material for: A single-cell map of dynamic chromatin landscapes of immune cells in renal cell carcinoma
Source: Nat Cancer. 2022 Jun 6;3(7):885–98. doi: 10.1038/s43018-022-00391-0 (PMC9325682; doi:10.1038/s43018-022-00391-0)
Supplement: Source Data Extended Data Fig. 7 — Statistical source data. [file 43018_2022_391_MOESM12_ESM.xlsx]

## Sheet: Extended Data Fig7a
aid	majorCluster	index	value
									cl13	cl1	cl12	cl4	cl9	cl10	cl6	cl8	cl7	cl5			cl13	cl1	cl12	cl4	cl9	cl10	cl6	cl8	cl7	cl5
Pt17	3	expa	0.0778953						0.0239607	0.192086	0.166386	0.0778953	0.110197	0.0553894	0.295179	0.239342	0.0325109	0.180874			0.416	0.0764857	0.0856087	0.461832	0.138516	0.0642077	1.27597	1.32021	0.454884	0.299883
Pt17	3	migr	0.461832						0.100182	0.667425	0.336537	0.248133	0.327556	0.528382	0.376381	0.45215	0.395145	0.264591			0.561034	0.00706164	0.136942	0.758454	0.0797117	0.0251729	1.11154	1.10671	1.03136	0.298324
Pt18	3	expa	0.248133						0.0169988	0.499823	0.277918	0.408435	0.334678	0.407791	0.160029	0.0510929	0.0350215	0.0709381			0.301067	0.0107005	0.024406	0.107229	0.0328227	0.0123369	0.768817	0.592016	0.260193	0.194636
Pt18	3	migr	0.758454						0.177672	0.583792	0.285132	0.653331	0.291324	0.443071	0.256291	0.106858	0.065916	0.0926263			0.244585	0.0548983	0.0494276	0.0833746	0.0527328	0.0550407	1.11689	0.875845	0.703686	0.340008
Pt19	3	expa	0.408435
Pt19	3	migr	0.107229
Pt20	3	expa	0.653331							cl13	cl1	cl12	cl4	cl9	cl10	cl6	cl8	cl7	cl5			cl13	cl1	cl12	cl4	cl9	cl10	cl6	cl8	cl7	cl5
Pt20	3	migr	0.0833746						Upper whisker	0.18	0.67	0.34	0.65	0.33	0.53	0.38	0.45	0.4	0.26		Upper whisker	0.56	0.08	0.14	0.76	0.14	0.06	1.28	1.32	1.03	0.34
Pt17	4	expa	0.180874						3rd quartile	0.14	0.63	0.31	0.53	0.33	0.49	0.34	0.35	0.23	0.22		3rd quartile	0.49	0.07	0.11	0.61	0.11	0.06	1.2	1.21	0.87	0.32
Pt17	4	migr	0.299883						Median	0.06	0.54	0.28	0.33	0.31	0.43	0.28	0.17	0.05	0.14		Median	0.36	0.03	0.07	0.28	0.07	0.04	1.11	0.99	0.58	0.3
Pt18	4	expa	0.264591						1st quartile	0.02	0.35	0.22	0.16	0.2	0.23	0.21	0.08	0.03	0.08		1st quartile	0.27	0.01	0.04	0.1	0.04	0.02	0.94	0.73	0.36	0.25
Pt18	4	migr	0.298324						Lower whisker	0.02	0.19	0.17	0.08	0.11	0.06	0.16	0.05	0.03	0.07		Lower whisker	0.24	0.01	0.02	0.08	0.03	0.01	0.77	0.59	0.26	0.19
Pt19	4	expa	0.0709381						min	0.0169988	0.192086	0.166386	0.0778953	0.110197	0.0553894	0.160029	0.0510929	0.0325109	0.0709381		min	0.244585	0.00706164	0.024406	0.0833746	0.0328227	0.0123369	0.768817	0.592016	0.260193	0.194636
Pt19	4	migr	0.194636						max	0.177672	0.667425	0.336537	0.653331	0.334678	0.528382	0.376381	0.45215	0.395145	0.264591		max	0.561034	0.0764857	0.136942	0.758454	0.138516	0.0642077	1.27597	1.32021	1.03136	0.340008
Pt20	4	expa	0.0926263
Pt20	4	migr	0.340008
Pt17	5	expa	0.295179
Pt17	5	migr	1.27597
Pt18	5	expa	0.376381
Pt18	5	migr	1.11154
Pt19	5	expa	0.160029
Pt19	5	migr	0.768817
Pt20	5	expa	0.256291
Pt20	5	migr	1.11689
Pt17	6	expa	0.0325109
Pt17	6	migr	0.454884
Pt18	6	expa	0.395145
Pt18	6	migr	1.03136
Pt19	6	expa	0.0350215
Pt19	6	migr	0.260193
Pt20	6	expa	0.065916
Pt20	6	migr	0.703686
Pt17	7	expa	0.239342
Pt17	7	migr	1.32021
Pt18	7	expa	0.45215
Pt18	7	migr	1.10671
Pt19	7	expa	0.0510929
Pt19	7	migr	0.592016
Pt20	7	expa	0.106858
Pt20	7	migr	0.875845
Pt17	8	expa	0.110197
Pt17	8	migr	0.138516
Pt18	8	expa	0.327556
Pt18	8	migr	0.0797117
Pt19	8	expa	0.334678
Pt19	8	migr	0.0328227
Pt20	8	expa	0.291324
Pt20	8	migr	0.0527328
Pt17	9	expa	0.0553894
Pt17	9	migr	0.0642077
Pt18	9	expa	0.528382
Pt18	9	migr	0.0251729
Pt19	9	expa	0.407791
Pt19	9	migr	0.0123369
Pt20	9	expa	0.443071
Pt20	9	migr	0.0550407

## Sheet: Extended Data Fig7b
	cl3	cl2	cl11	cl14			cl3	cl2	cl11	cl14
	0.00156853	0.137593	0.0876172	0.0015767			0.026496	0.255911	0.0136986	0.0508475
	0.000748821	0.0601371	0.0249326	-2.22045e-16			0.0545561	0.232374	0.00706381	0.0555149
	0.00129698	0.0595994	0.0290123	1.11022e-16			0.0205045	0.264065	0	0
	0.00091764	0.0701011	0.00753566	0			0.0995959	0.26728	0.0246093	0
	cl3	cl2	cl11	cl14			cl3	cl2	cl11	cl14
Upper whisker	0	0.14	0.09	0		Upper whisker	0.1	0.27	0.02	0.06
3rd quartile	0	0.1	0.06	0		3rd quartile	0.08	0.27	0.02	0.05
Median	0	0.07	0.03	0		Median	0.04	0.26	0.01	0.03
1st quartile	0	0.06	0.02	0		1st quartile	0.02	0.24	0	0
Lower whisker	0	0.06	0.01	0		Lower whisker	0.02	0.23	0	0
min	0.000748821	0.0595994	0.00753566	-2.22045e-16		min	0.0205045	0.232374	0	0
max	0.00156853	0.137593	0.0876172	0.0015767		max	0.0995959	0.26728	0.0246093	0.0555149
