# Supplementary material for: A single-cell map of dynamic chromatin landscapes of immune cells in renal cell carcinoma
Source: Nat Cancer. 2022 Jun 6;3(7):885–98. doi: 10.1038/s43018-022-00391-0 (PMC9325682; doi:10.1038/s43018-022-00391-0)
Supplement: Source Data Extended Data Fig. 8 — Statistical source data. [file 43018_2022_391_MOESM13_ESM.xlsx]

## Sheet: Extended Data Fig8b
TRAF1	adjusted-p		TRAF2	adjusted-p
cl.4 v.s. cl.11	3.7e-46		cl.4 v.s. cl.11	5.69e-62
cl.5 v.s. cl.11	1.07e-34		cl.5 v.s. cl.11	1.88e-43
cl.7 v.s. cl.11	1.94e-18		cl.7 v.s. cl.11	3.14e-25
cl.8 v.s. cl.11	2.34e-13		cl.8 v.s. cl.11	1.55e-13
cl.9 v.s. cl.11	1.81e-12		cl.9 v.s. cl.11	9.26e-05
cl.10 v.s. cl.11	9.61e-08		cl.10 v.s. cl.11	0.00114
