# Supplementary material for: A single-cell map of dynamic chromatin landscapes of immune cells in renal cell carcinoma
Source: Nat Cancer. 2022 Jun 6;3(7):885–98. doi: 10.1038/s43018-022-00391-0 (PMC9325682; doi:10.1038/s43018-022-00391-0)
Supplement: Source Data Extended Data Fig. 10 — Statistical source data. [file 43018_2022_391_MOESM14_ESM.xlsx]

## Sheet: Extended Data Fig10a
Stage I								Stage II									Stage III
ID	Disease_Free_Months	Disease_Free_Status	Overall_Survival_Months	Overall_Survival_Status	signature score	group		ID	Disease_Free_Months	Disease_Free_Status	Overall_Survival_Months	Overall_Survival_Status	signature_score	group			ID	Disease_Free_Months	Disease_Free_Status	Overall_Survival_Months	Overall_Survival_Status	signature_score	group
TCGA-3Z-A93Z-01	12.65	0	12.65	0	-0.03664	low		TCGA-A3-3316-01	49.05	0	49.05	0	-0.98408	low			TCGA-A3-3307-01	47.17	0	47.17	0	0.1226	high
TCGA-6D-AA2E-01	11.89	0	11.89	0	-0.64736	low		TCGA-A3-3317-01	31.27	1	48.98	0	-0.49292	low			TCGA-A3-3308-01	0.53	0	0.53	0	-0.22774	low
TCGA-A3-3306-01	36.79	0	36.79	0	0.35542	high		TCGA-A3-3335-01	36.07	1	61.96	0	-0.17012	low			TCGA-A3-3347-01	20.04	1	52.89	1	0.19382	high
TCGA-A3-3311-01	NA	NA	39.13	1	0.55812	high		TCGA-A3-3343-01	31.04	0	31.04	0	-0.03524	low			TCGA-A3-3352-01	NA	NA	18.43	1	0.26072	high
TCGA-A3-3313-01	NA	NA	24.15	1	-0.93912	low		TCGA-A3-3351-01	29.89	0	29.89	0	0.8822	high			TCGA-A3-3372-01	24.15	0	24.15	0	-0.32958	low
TCGA-A3-3319-01	37.12	0	37.12	0	0.31694	high		TCGA-A3-3357-01	88.3	0	88.3	0	0.37834	high			TCGA-A3-A8OW-01	10.61	0	10.61	0	-0.21778	low
TCGA-A3-3320-01	49.54	0	49.54	0	-0.2188	low		TCGA-A3-3363-01	10.48	0	10.48	0	0.59678	high			TCGA-AK-3426-01	8.41	1	29.07	1	0.80072	high
TCGA-A3-3322-01	48.55	0	48.55	0	-0.24616	low		TCGA-AK-3429-01	109.33	0	109.33	0	0.92834	high			TCGA-AK-3428-01	122.47	0	122.47	0	-0.10122	low
TCGA-A3-3323-01	36.33	0	36.33	0	-0.04154	low		TCGA-AK-3431-01	NA	NA	73.62	1	-0.5011	low			TCGA-AK-3445-01	78.58	0	78.58	0	-0.0654	low
TCGA-A3-3324-01	38.96	0	38.96	0	0.5275	high		TCGA-AK-3433-01	111.99	0	111.99	0	-1.736	low			TCGA-AK-3455-01	NA	NA	22.44	1	0.84062	high
TCGA-A3-3325-01	NA	NA	38.44	1	-0.0116	low		TCGA-AK-3443-01	46.75	0	46.75	0	-3.48718	low			TCGA-B0-4693-01	NA	NA	2.53	1	0.03024	high
TCGA-A3-3326-01	37.35	0	37.35	0	0.41938	high		TCGA-AK-3447-01	39.98	0	39.98	0	-2.36278	low			TCGA-B0-4694-01	NA	NA	3.48	1	0.03734	high
TCGA-A3-3328-01	45.5	0	45.5	0	-2.01938	low		TCGA-AK-3451-01	94.22	0	94.22	0	0.00954	low			TCGA-B0-4696-01	26.08	1	28.45	1	-1.22448	low
TCGA-A3-3329-01	53.35	0	53.35	0	0.21194	high		TCGA-AK-3453-01	83.15	0	83.15	0	-1.59438	low			TCGA-B0-4706-01	NA	NA	2.14	1	0.17564	high
TCGA-A3-3331-01	48.78	0	48.78	0	0.27762	high		TCGA-AK-3456-01	37.55	0	37.55	0	-0.50128	low			TCGA-B0-4707-01	NA	NA	19.71	1	0.18114	high
TCGA-A3-3346-01	3.75	1	4.5	1	-0.06718	low		TCGA-B0-4816-01	NA	NA	45.04	1	0.3354	high			TCGA-B0-4710-01	57.65	0	57.65	0	-0.1918	low
TCGA-A3-3349-01	45.5	0	45.5	0	0.0957	high		TCGA-B0-4818-01	4.17	1	16.75	1	0.42472	high			TCGA-B0-4713-01	NA	NA	6.64	1	0.8513	high
TCGA-A3-3358-01	42.94	0	42.94	0	0.58474	high		TCGA-B0-4822-01	NA	NA	36.5	1	0.19242	high			TCGA-B0-4718-01	25.23	1	58.41	0	0.39436	high
TCGA-A3-3359-01	82.26	0	82.26	0	0.34892	high		TCGA-B0-4852-01	28.25	1	36.83	1	-0.01424	low			TCGA-B0-4810-01	6.73	1	15.7	1	0.788	high
TCGA-A3-3362-01	51.22	0	51.22	0	-0.16548	low		TCGA-B0-5706-01	105.29	0	105.29	0	-0.02932	low			TCGA-B0-4811-01	15.05	1	46.55	1	0.25544	high
TCGA-A3-3365-01	28.68	0	28.68	0	0.10892	high		TCGA-B2-3923-01	32.59	0	32.59	0	-2.03344	low			TCGA-B0-4813-01	NA	NA	0.59	1	-0.205	low
TCGA-A3-3367-01	74.57	0	74.57	0	-0.09978	low		TCGA-B2-4101-01	21.29	0	21.29	0	0.1727	high			TCGA-B0-4815-01	NA	NA	52.17	1	1.08812	high
TCGA-A3-3370-01	74.7	0	74.7	0	0.24258	high		TCGA-B2-A4SR-01	8.74	1	16.66	0	-0.10314	low			TCGA-B0-4817-01	NA	NA	33.48	1	0.59432	high
TCGA-A3-3373-01	53.25	0	53.25	0	-0.37156	low		TCGA-B4-5844-01	0.23	0	0.23	0	-0.64	low			TCGA-B0-4821-01	NA	NA	40.41	1	-0.03612	low
TCGA-A3-3374-01	43.17	0	43.17	0	-2.57504	low		TCGA-B8-5162-01	1.18	0	1.18	0	0.54162	high			TCGA-B0-4827-01	21.94	1	29.07	1	0.12606	high
TCGA-A3-3376-01	NA	NA	55.72	1	-0.20332	low		TCGA-B8-A54H-01	8.41	0	8.41	0	0.88692	high			TCGA-B0-4842-01	8.21	1	56.64	1	0.27076	high
TCGA-A3-3378-01	20.7	0	20.7	0	0.50432	high		TCGA-B8-A54J-01	17.35	0	17.35	0	0.62092	high			TCGA-B0-4843-01	NA	NA	10.51	1	0.06858	high
TCGA-A3-3380-01	18.63	0	18.63	0	-0.6862	low		TCGA-BP-4169-01	2.56	1	23.03	1	-0.07778	low			TCGA-B0-4848-01	16.23	1	29.01	1	0.21134	high
TCGA-A3-3382-01	16.89	1	18.86	0	-0.57498	low		TCGA-BP-4173-01	62.19	0	62.19	0	1.39204	high			TCGA-B0-4849-01	0.13	1	2.27	1	0.1684	high
TCGA-A3-3383-01	28.29	0	28.29	0	0.61954	high		TCGA-BP-4174-01	61.73	0	61.73	0	0.15434	high			TCGA-B0-5075-01	NA	NA	20.93	1	0.33304	high
TCGA-A3-3385-01	65.47	0	65.47	0	-0.80588	low		TCGA-BP-4327-01	NA	NA	3.58	1	0.1147	high			TCGA-B0-5081-01	7	1	11.89	1	0.89938	high
TCGA-A3-3387-01	20.27	0	20.27	0	0.65152	high		TCGA-BP-4342-01	7.88	1	74.11	1	-0.4041	low			TCGA-B0-5085-01	NA	NA	25.3	1	0.41924	high
TCGA-A3-A6NI-01	33.44	0	33.44	0	0.53478	high		TCGA-BP-4960-01	71.35	0	71.35	0	-0.12322	low			TCGA-B0-5095-01	NA	NA	8.05	1	0.00112	low
TCGA-A3-A6NJ-01	15.37	0	15.37	0	0.94944	high		TCGA-BP-4962-01	58.64	0	58.64	0	0.53246	high			TCGA-B0-5096-01	NA	NA	2.23	1	-0.44466	low
TCGA-A3-A6NL-01	22.63	0	22.63	0	-0.0185	low		TCGA-BP-5007-01	37.45	0	37.45	0	-0.19138	low			TCGA-B0-5097-01	11.79	1	21.85	0	-0.06766	low
TCGA-A3-A6NN-01	0.1	0	0.1	0	-0.2303	low		TCGA-BP-5199-01	44.51	0	44.51	0	0.8325	high			TCGA-B0-5099-01	NA	NA	15.93	1	-0.77072	low
TCGA-A3-A8CQ-01	0.1	0	0.1	0	-0.2029	low		TCGA-BP-5200-01	34.92	0	34.92	0	-0.10476	low			TCGA-B0-5100-01	46.85	1	62.84	1	-1.03068	low
TCGA-A3-A8OU-01	0	0	0	0	0.41158	high		TCGA-CJ-4639-01	106.08	0	106.08	0	0.2801	high			TCGA-B0-5108-01	58.54	0	58.54	0	0.32968	high
TCGA-A3-A8OV-01	11.17	0	11.17	0	-0.05914	low		TCGA-CJ-4642-01	105.29	0	105.29	0	-2.04142	low			TCGA-B0-5109-01	2.3	1	19.28	1	0.75524	high
TCGA-A3-A8OX-01	0	0	0	0	0.02728	high		TCGA-CJ-4643-01	58.9	0	58.9	0	0.30344	high			TCGA-B0-5113-01	38.6	0	38.6	0	0.11542	high
TCGA-AK-3425-01	109.82	0	109.82	0	0.42146	high		TCGA-CJ-4876-01	64.22	0	64.22	0	0.62478	high			TCGA-B0-5116-01	37.09	1	41.85	0	-0.40982	low
TCGA-AK-3427-01	117.71	0	117.71	0	-1.93202	low		TCGA-CJ-4912-01	54.43	0	54.43	0	-0.1465	low			TCGA-B0-5400-01	56.93	0	56.93	0	0.25494	high
TCGA-AK-3434-01	53.88	1	68.56	0	-0.18158	low		TCGA-CJ-5675-01	29.57	1	129.3	0	1.03872	high			TCGA-B0-5692-01	129.57	0	129.57	0	1.2913	high
TCGA-AK-3440-01	94.12	0	94.12	0	-2.47904	low		TCGA-CJ-6032-01	119.55	0	119.55	0	0.12432	high			TCGA-B0-5694-01	9.46	1	15.77	1	-0.49088	low
TCGA-AK-3444-01	48.32	0	48.32	0	-0.31656	low		TCGA-CZ-4858-01	62.81	1	69.15	1	0.8384	high			TCGA-B0-5696-01	56.73	1	85.71	0	-0.4847	low
TCGA-AK-3450-01	58.44	0	58.44	0	0.03506	high		TCGA-CZ-4861-01	NA	NA	14.65	1	0.37842	high			TCGA-B0-5701-01	7.36	1	80.85	0	-0.4409	low
TCGA-AK-3454-01	28.71	0	28.71	0	0.01248	low		TCGA-CZ-4864-01	NA	NA	92.97	1	0.8191	high			TCGA-B0-5709-01	130.55	0	130.55	0	0.70394	high
TCGA-AK-3458-01	38.37	0	38.37	0	-0.0098	low		TCGA-CZ-5451-01	63.37	0	63.37	0	-0.33812	low			TCGA-B0-5711-01	123.72	1	131.04	0	0.31578	high
TCGA-AK-3460-01	82.39	0	82.39	0	-0.68222	low		TCGA-CZ-5452-01	58.77	0	58.77	0	0.59004	high			TCGA-B0-5713-01	91.39	0	91.39	0	0.42774	high
TCGA-AK-3461-01	72.83	0	72.83	0	0.2758	high		TCGA-CZ-5453-01	NA	NA	79.47	1	-0.3305	low			TCGA-B4-5832-01	5.09	0	5.09	0	-1.2302	low
TCGA-AK-3465-01	12.12	0	12.12	0	-2.04214	low		TCGA-CZ-5456-01	31.24	1	79.57	0	-0.14446	low			TCGA-B8-4151-01	42.67	0	42.67	0	-0.4712	low
TCGA-AS-3777-01	40.67	0	40.67	0	-0.61286	low		TCGA-CZ-5463-01	21.75	0	21.75	0	0.05908	high			TCGA-B8-4153-01	7.33	1	25.03	0	-0.06384	low
TCGA-AS-3778-01	1.41	0	1.41	0	-0.29216	low		TCGA-CZ-5469-01	3.61	1	31.08	1	-0.59622	low			TCGA-B8-4620-01	19.84	1	25.53	0	-0.25874	low
TCGA-B0-4823-01	NA	NA	14.91	1	-0.36282	low		TCGA-CZ-5470-01	12.68	0	12.68	0	0.79586	high			TCGA-B8-5158-01	40.01	0	40.01	0	-0.02172	low
TCGA-B0-4824-01	NA	NA	54.43	1	0.74312	high		TCGA-CZ-5985-01	65.6	0	65.6	0	0.39202	high			TCGA-B8-5163-01	27	0	27	0	0.36314	high
TCGA-B0-4833-01	NA	NA	78.38	1	0.24772	high		TCGA-CZ-5989-01	62.58	0	62.58	0	-0.71398	low			TCGA-B8-5164-01	0.85	0	0.85	0	1.02126	high
TCGA-B0-4834-01	NA	NA	68.66	1	-2.32404	low		TCGA-MM-A564-01	19.94	0	19.94	0	-0.34456	low			TCGA-B8-5550-01	22.8	1	48.49	0	-0.74966	low
TCGA-B0-4837-01	39.68	1	45.27	1	-0.23536	low											TCGA-B8-A54D-01	27.27	0	27.27	0	0.89466	high
TCGA-B0-4838-01	NA	NA	27.4	1	0.82018	high											TCGA-BP-4160-01	94.65	0	94.65	0	0.5905	high
TCGA-B0-4839-01	NA	NA	53.84	1	-0.41172	low											TCGA-BP-4163-01	93.27	0	93.27	0	0.73094	high
TCGA-B0-4945-01	NA	NA	70.47	1	0.15992	high											TCGA-BP-4164-01	NA	NA	32.59	1	-0.4187	low
TCGA-B0-5077-01	NA	NA	43.27	1	-0.33738	low											TCGA-BP-4166-01	0.43	0	0.43	0	-0.58064	low
TCGA-B0-5083-01	NA	NA	34.33	1	-1.3532	low											TCGA-BP-4167-01	89.29	0	89.29	0	0.45642	high
TCGA-B0-5088-01	NA	NA	18.5	1	0.3238	high											TCGA-BP-4329-01	23	1	27.76	1	-0.4437	low
TCGA-B0-5098-01	NA	NA	52.04	1	-1.86958	low											TCGA-BP-4330-01	62.02	0	62.02	0	0.45324	high
TCGA-B0-5102-01	89.82	1	90.8	1	0.17074	high											TCGA-BP-4332-01	37.22	0	37.22	0	-0.33166	low
TCGA-B0-5104-01	NA	NA	90.41	1	0.685	high											TCGA-BP-4334-01	14.52	1	21.19	1	-1.8259	low
TCGA-B0-5106-01	NA	NA	52.5	1	0.41156	high											TCGA-BP-4337-01	NA	NA	0.07	1	-0.17734	low
TCGA-B0-5110-01	66	0	66	0	0.0749	high											TCGA-BP-4341-01	NA	NA	52.2	1	0.01628	low
TCGA-B0-5117-01	52.83	0	52.83	0	-1.8279	low											TCGA-BP-4343-01	61.63	1	62.81	1	-0.25584	low
TCGA-B0-5119-01	50.99	0	50.99	0	0.13214	high											TCGA-BP-4345-01	49.8	0	49.8	0	-0.1411	low
TCGA-B0-5120-01	38.4	0	38.4	0	-0.37866	low											TCGA-BP-4346-01	NA	NA	49.05	1	1.73058	high
TCGA-B0-5121-01	48.78	0	48.78	0	-0.0165	low											TCGA-BP-4347-01	44.91	0	44.91	0	-0.28376	low
TCGA-B0-5399-01	46.35	0	46.35	0	0.5098	high											TCGA-BP-4351-01	28.68	1	31.87	0	-0.82006	low
TCGA-B0-5690-01	111.43	0	111.43	0	-0.51134	low											TCGA-BP-4355-01	NA	NA	31.31	1	-0.5441	low
TCGA-B0-5691-01	106.77	1	112.71	0	-0.4027	low											TCGA-BP-4761-01	5.98	0	5.98	0	0.3029	high
TCGA-B0-5693-01	133.84	0	133.84	0	-0.27472	low											TCGA-BP-4797-01	36.37	0	36.37	0	-0.101	low
TCGA-B0-5695-01	70.63	0	70.63	0	0.00146	low											TCGA-BP-4799-01	11.56	1	37.22	1	-0.31972	low
TCGA-B0-5697-01	86.4	0	86.4	0	1.1695	high											TCGA-BP-4803-01	6.7	0	6.7	0	-0.9384	low
TCGA-B0-5698-01	119.28	0	119.28	0	0.14694	high											TCGA-BP-4967-01	6.73	0	6.73	0	-0.74918	low
TCGA-B0-5699-01	3.09	1	126.18	0	0.05916	high											TCGA-BP-4970-01	14.22	0	14.22	0	0.58794	high
TCGA-B0-5700-01	58.8	0	58.8	0	-0.30548	low											TCGA-BP-4971-01	48.85	0	48.85	0	0.47924	high
TCGA-B0-5702-01	71.35	0	71.35	0	-1.62872	low											TCGA-BP-4972-01	49.34	0	49.34	0	-0.22534	low
TCGA-B0-5703-01	73.78	0	73.78	0	-0.07258	low											TCGA-BP-4973-01	45.47	0	45.47	0	0.13152	high
TCGA-B0-5705-01	27.66	1	149.05	0	0.37072	high											TCGA-BP-4981-01	NA	NA	36.04	1	0.74048	high
TCGA-B0-5707-01	123	0	123	0	0.50922	high											TCGA-BP-4983-01	46.42	0	46.42	0	0.66926	high
TCGA-B0-5710-01	47.54	1	79.83	0	-0.05502	low											TCGA-BP-4985-01	21.58	1	31.27	1	-0.88554	low
TCGA-B0-5812-01	125.95	0	125.95	0	-0.14418	low											TCGA-BP-4989-01	3.88	0	3.88	0	1.23792	high
TCGA-B2-3924-01	35.87	0	35.87	0	0.96714	high											TCGA-BP-5010-01	25.66	1	28.84	1	-0.34544	low
TCGA-B2-4098-01	NA	NA	1.68	1	0.3166	high											TCGA-BP-5183-01	15.93	1	42.41	0	0.50698	high
TCGA-B2-4099-01	31.93	0	31.93	0	0.51754	high											TCGA-BP-5191-01	31.77	0	31.77	0	0.58868	high
TCGA-B2-4102-01	31.27	0	31.27	0	0.6608	high											TCGA-BP-5198-01	19.81	0	19.81	0	-0.59772	low
TCGA-B2-5633-01	31.64	0	31.64	0	0.01796	high											TCGA-BP-5202-01	0.95	0	0.95	0	-0.4022	low
TCGA-B2-5635-01	24.8	0	24.8	0	0.54288	high											TCGA-CJ-4636-01	63.21	0	63.21	0	0.46542	high
TCGA-B2-5636-01	30.19	0	30.19	0	-1.17614	low											TCGA-CJ-4640-01	114.32	0	114.32	0	0.82386	high
TCGA-B2-5641-01	21.55	0	21.55	0	0.71498	high											TCGA-CJ-4869-01	57.62	1	83.9	0	0.7614	high
TCGA-B4-5378-01	5.75	0	5.75	0	-1.06504	low											TCGA-CJ-4870-01	49.21	0	49.21	0	-0.64146	low
TCGA-B4-5834-01	1.25	0	1.25	0	-0.55436	low											TCGA-CJ-4873-01	74.21	0	74.21	0	0.35082	high
TCGA-B4-5835-01	0.53	0	0.53	0	-0.28488	low											TCGA-CJ-4878-01	71.81	0	71.81	0	0.38126	high
TCGA-B4-5836-01	4.63	0	4.63	0	-0.02932	low											TCGA-CJ-4881-01	61.79	1	66.16	0	-0.06552	low
TCGA-B4-5843-01	0.36	0	0.36	0	-0.3521	low											TCGA-CJ-4882-01	61.86	0	61.86	0	0.42852	high
TCGA-B8-4146-01	16.79	0	16.79	0	-0.33512	low											TCGA-CJ-4884-01	57.79	0	57.79	0	0.4672	high
TCGA-B8-4148-01	49.93	0	49.93	0	0.92406	high											TCGA-CJ-4891-01	NA	NA	26.91	1	0.06174	high
TCGA-B8-4154-01	45.34	0	45.34	0	0.615	high											TCGA-CJ-4894-01	5.19	1	27.63	1	1.01272	high
TCGA-B8-4619-01	17.18	0	17.18	0	-1.7613	low											TCGA-CJ-4897-01	46.75	1	109.76	0	-0.32658	low
TCGA-B8-4621-01	25.89	0	25.89	0	-0.24402	low											TCGA-CJ-4901-01	47.63	0	47.63	0	0.80664	high
TCGA-B8-5159-01	23.72	0	23.72	0	-0.19304	low											TCGA-CJ-4902-01	49.93	0	49.93	0	0.2966	high
TCGA-B8-5165-01	24.21	0	24.21	0	-0.62628	low											TCGA-CJ-4907-01	49.24	0	49.24	0	-0.01108	low
TCGA-B8-5545-01	50.1	0	50.1	0	-0.14622	low											TCGA-CJ-4916-01	45.11	0	45.11	0	1.10128	high
TCGA-B8-5546-01	16.59	0	16.59	0	-1.16678	low											TCGA-CJ-5676-01	72.9	1	133.61	0	0.1669	high
TCGA-B8-5549-01	6.37	0	6.37	0	-0.48678	low											TCGA-CJ-5679-01	19.55	1	22.31	1	-0.75542	low
TCGA-B8-5551-01	0.53	0	0.53	0	1.24288	high											TCGA-CJ-5684-01	73.29	0	73.29	0	0.26034	high
TCGA-B8-5552-01	34.36	0	34.36	0	-0.3275	low											TCGA-CW-5584-01	3.35	1	5.39	1	-0.00872	low
TCGA-B8-5553-01	14.29	0	14.29	0	0.06354	high											TCGA-CW-5587-01	65.8	1	73.13	0	0.39734	high
TCGA-B8-A54E-01	29.86	0	29.86	0	-1.20046	low											TCGA-CW-6097-01	15.01	1	18.76	1	0.39882	high
TCGA-B8-A54F-01	17.05	0	17.05	0	-0.08632	low											TCGA-CZ-4863-01	63.34	0	63.34	0	1.03404	high
TCGA-B8-A54G-01	1.74	0	1.74	0	1.74084	high											TCGA-CZ-5457-01	5.72	1	90.47	0	0.0421	high
TCGA-B8-A54I-01	4.93	0	4.93	0	0.70494	high											TCGA-CZ-5458-01	91.62	0	91.62	0	-0.28622	low
TCGA-B8-A54K-01	15.41	0	15.41	0	-1.0799	low											TCGA-CZ-5459-01	55.29	0	55.29	0	0.02826	high
TCGA-B8-A7U6-01	16.26	0	16.26	0	0.19122	high											TCGA-CZ-5465-01	NA	NA	84.23	1	-0.28466	low
TCGA-B8-A8YJ-01	14.16	0	14.16	0	-0.56658	low											TCGA-CZ-5466-01	22.5	0	22.5	0	0.09626	high
TCGA-BP-4158-01	110.94	0	110.94	0	-0.18998	low											TCGA-CZ-5467-01	2.04	1	2.4	1	-0.53656	low
TCGA-BP-4159-01	77.27	1	85.45	1	-0.35764	low											TCGA-EU-5907-01	4.17	0	4.17	0	-0.34428	low
TCGA-BP-4161-01	88.21	1	90.21	0	0.43286	high
TCGA-BP-4162-01	100.99	0	100.99	0	0.30376	high
TCGA-BP-4165-01	60.38	1	99.77	0	0.3412	high
TCGA-BP-4170-01	NA	NA	76.97	1	0.38504	high
TCGA-BP-4176-01	64.22	0	64.22	0	0.0552	high
TCGA-BP-4177-01	54.86	0	54.86	0	-1.1394	low
TCGA-BP-4325-01	97.37	0	97.37	0	0.36746	high
TCGA-BP-4326-01	31.47	1	53.38	1	-0.24198	low
TCGA-BP-4331-01	NA	NA	80.62	1	1.00646	high
TCGA-BP-4338-01	84.49	1	93.92	0	-0.42702	low
TCGA-BP-4340-01	NA	NA	18.46	1	0.1439	high
TCGA-BP-4344-01	54.73	0	54.73	0	-0.24548	low
TCGA-BP-4349-01	12.22	0	12.22	0	0.142	high
TCGA-BP-4353-01	NA	NA	12.32	1	-0.71722	low
TCGA-BP-4756-01	12.29	0	12.29	0	-0.3028	low
TCGA-BP-4758-01	72.54	0	72.54	0	0.51488	high
TCGA-BP-4759-01	77.92	0	77.92	0	-0.43734	low
TCGA-BP-4760-01	47.86	1	77.56	0	-1.21924	low
TCGA-BP-4762-01	NA	NA	44.12	1	-0.1665	low
TCGA-BP-4763-01	NA	NA	41.72	1	-0.42058	low
TCGA-BP-4765-01	71.75	0	71.75	0	0.22938	high
TCGA-BP-4766-01	48.03	0	48.03	0	-0.36782	low
TCGA-BP-4768-01	13.14	0	13.14	0	0.01144	low
TCGA-BP-4769-01	61.63	0	61.63	0	-1.0654	low
TCGA-BP-4774-01	61.93	0	61.93	0	0.0755	high
TCGA-BP-4775-01	60.55	0	60.55	0	-0.15052	low
TCGA-BP-4776-01	13.5	0	13.5	0	-0.13742	low
TCGA-BP-4777-01	56.87	0	56.87	0	0.57976	high
TCGA-BP-4781-01	68.33	0	68.33	0	-0.54816	low
TCGA-BP-4782-01	11.63	0	11.63	0	-0.0157	low
TCGA-BP-4784-01	60.91	0	60.91	0	-1.08952	low
TCGA-BP-4789-01	48.92	0	48.92	0	-0.83702	low
TCGA-BP-4790-01	NA	NA	36.5	1	0.21968	high
TCGA-BP-4795-01	20.37	0	20.37	0	-0.63994	low
TCGA-BP-4801-01	36.93	0	36.93	0	-0.10286	low
TCGA-BP-4804-01	41.72	1	47.93	0	0.46128	high
TCGA-BP-4807-01	6.93	0	6.93	0	-0.57178	low
TCGA-BP-4959-01	87.39	0	87.39	0	0.03904	high
TCGA-BP-4961-01	63.57	0	63.57	0	-0.71786	low
TCGA-BP-4963-01	60.25	0	60.25	0	-0.32292	low
TCGA-BP-4964-01	61.17	0	61.17	0	0.14262	high
TCGA-BP-4965-01	61.47	0	61.47	0	0.1168	high
TCGA-BP-4968-01	57.36	0	57.36	0	0.464	high
TCGA-BP-4969-01	58.94	0	58.94	0	-0.10346	low
TCGA-BP-4975-01	47.08	0	47.08	0	-0.43728	low
TCGA-BP-4976-01	53.61	0	53.61	0	-0.85352	low
TCGA-BP-4977-01	14.91	0	14.91	0	0.14856	high
TCGA-BP-4982-01	33.31	0	33.31	0	0.1605	high
TCGA-BP-4986-01	25.79	0	25.79	0	-0.18704	low
TCGA-BP-4987-01	36.93	0	36.93	0	-0.1212	low
TCGA-BP-4988-01	NA	NA	27.2	1	0.4108	high
TCGA-BP-4991-01	46.42	0	46.42	0	0.00802	low
TCGA-BP-4992-01	16.46	0	16.46	0	0.767	high
TCGA-BP-4993-01	5.81	0	5.81	0	0.40934	high
TCGA-BP-4994-01	42.97	0	42.97	0	-1.19544	low
TCGA-BP-4995-01	45.04	0	45.04	0	-0.86748	low
TCGA-BP-4998-01	30.62	0	30.62	0	0.53724	high
TCGA-BP-4999-01	41.59	0	41.59	0	-0.5196	low
TCGA-BP-5000-01	18.5	0	18.5	0	0.56398	high
TCGA-BP-5001-01	38.67	0	38.67	0	0.30584	high
TCGA-BP-5004-01	36.99	0	36.99	0	-0.74476	low
TCGA-BP-5006-01	27.6	0	27.6	0	0.33096	high
TCGA-BP-5008-01	35.18	0	35.18	0	-0.09368	low
TCGA-BP-5009-01	16.16	1	35.87	1	0.20352	high
TCGA-BP-5168-01	NA	NA	48.06	1	-0.50954	low
TCGA-BP-5169-01	6.34	0	6.34	0	0.15664	high
TCGA-BP-5170-01	79.24	0	79.24	0	-0.31794	low
TCGA-BP-5173-01	NA	NA	2.04	1	-0.07954	low
TCGA-BP-5174-01	74.15	0	74.15	0	0.45384	high
TCGA-BP-5175-01	30.62	0	30.62	0	0.23236	high
TCGA-BP-5176-01	NA	NA	52.23	1	-0.33366	low
TCGA-BP-5177-01	9.63	0	9.63	0	-0.254	low
TCGA-BP-5180-01	74.34	0	74.34	0	-0.2938	low
TCGA-BP-5181-01	49.11	0	49.11	0	-0.18832	low
TCGA-BP-5182-01	38.27	0	38.27	0	0.00296	low
TCGA-BP-5184-01	37.22	0	37.22	0	-0.11904	low
TCGA-BP-5185-01	24.18	1	37.19	0	-0.1224	low
TCGA-BP-5186-01	22.77	0	22.77	0	0.21208	high
TCGA-BP-5187-01	13.34	0	13.34	0	-0.0975	low
TCGA-BP-5189-01	25.66	1	27	1	-0.28196	low
TCGA-BP-5190-01	33.21	0	33.21	0	-0.02952	low
TCGA-BP-5192-01	23.46	0	23.46	0	-0.75088	low
TCGA-BP-5194-01	13.4	0	13.4	0	-0.47202	low
TCGA-BP-5195-01	24.61	0	24.61	0	-0.05348	low
TCGA-BP-5196-01	33.44	0	33.44	0	0.70938	high
TCGA-CJ-4634-01	114.91	0	114.91	0	-0.26924	low
TCGA-CJ-4635-01	46.52	0	46.52	0	0.1604	high
TCGA-CJ-4872-01	47.14	0	47.14	0	-0.01756	low
TCGA-CJ-4874-01	75	0	75	0	0.21032	high
TCGA-CJ-4886-01	64.13	0	64.13	0	0.30456	high
TCGA-CJ-4889-01	63.93	0	63.93	0	0.17892	high
TCGA-CJ-4892-01	49.97	0	49.97	0	0.52288	high
TCGA-CJ-4893-01	24.64	0	24.64	0	0.04086	high
TCGA-CJ-4899-01	50.2	0	50.2	0	-0.26612	low
TCGA-CJ-4903-01	51.25	0	51.25	0	0.3857	high
TCGA-CJ-4905-01	49.15	0	49.15	0	-0.31876	low
TCGA-CJ-4908-01	50.3	0	50.3	0	-0.09254	low
TCGA-CJ-4920-01	NA	NA	4.57	1	0.01294	low
TCGA-CJ-5671-01	130.98	0	130.98	0	-0.11344	low
TCGA-CJ-5672-01	NA	NA	71.94	1	0.69806	high
TCGA-CJ-5683-01	62.06	0	62.06	0	-0.25496	low
TCGA-CJ-5686-01	66.95	0	66.95	0	0.37156	high
TCGA-CJ-5689-01	NA	NA	53.22	1	-0.21402	low
TCGA-CJ-6027-01	NA	NA	118.76	1	1.14212	high
TCGA-CJ-6030-01	NA	NA	75.53	1	0.39252	high
TCGA-CJ-6031-01	62.61	0	62.61	0	0.18886	high
TCGA-CW-5581-01	91.95	0	91.95	0	-0.17172	low
TCGA-CW-5583-01	81.77	0	81.77	0	-0.6742	low
TCGA-CW-5588-01	66.26	0	66.26	0	-0.73132	low
TCGA-CW-5589-01	78.12	0	78.12	0	-0.30508	low
TCGA-CW-6088-01	105.85	0	105.85	0	-0.42832	low
TCGA-CW-6090-01	91.33	1	83.84	0	-0.25272	low
TCGA-CW-6093-01	103.35	0	103.35	0	0.04166	high
TCGA-CZ-4853-01	25.43	0	25.43	0	0.25568	high
TCGA-CZ-4854-01	NA	NA	46.12	1	0.06602	high
TCGA-CZ-4856-01	0.59	0	0.59	0	0.12132	high
TCGA-CZ-4859-01	58.71	0	58.71	0	-0.7079	low
TCGA-CZ-4862-01	107.46	0	107.46	0	0.91644	high
TCGA-CZ-4865-01	NA	NA	5.45	1	0.39988	high
TCGA-CZ-4866-01	107.33	0	107.33	0	0.14604	high
TCGA-CZ-5982-01	80.12	0	80.12	0	-0.10848	low
TCGA-CZ-5984-01	67.9	0	67.9	0	0.39218	high
TCGA-CZ-5986-01	12.25	0	12.25	0	-0.09012	low
TCGA-CZ-5988-01	22.77	0	22.77	0	-0.10334	low
TCGA-DV-5565-01	43.66	0	43.66	0	-0.08758	low
TCGA-DV-5566-01	45.93	0	45.93	0	0.10978	high
TCGA-DV-5567-01	65.83	1	65.83	0	-1.80422	low
TCGA-DV-5568-01	12.16	0	12.16	0	0.13878	high
TCGA-DV-5569-01	11.66	0	11.66	0	0.57138	high
TCGA-DV-5573-01	37.12	0	37.12	0	0.92462	high
TCGA-DV-5574-01	11.73	1	66.23	0	-0.29138	low
TCGA-DV-5575-01	56.8	0	56.8	0	0.40774	high
TCGA-DV-5576-01	NA	NA	23.88	1	-1.50734	low
TCGA-DV-A4VZ-01	11.99	0	11.99	0	-0.4985	low
TCGA-DV-A4W0-01	65.97	1	81.14	0	-0.43004	low
TCGA-DV-A4W0-05	65.97	1	81.14	0	-0.47378	low
TCGA-EU-5904-01	18.1	0	18.1	0	-0.30064	low
TCGA-EU-5905-01	3.91	0	3.91	0	-0.47204	low
TCGA-EU-5906-01	6.77	0	6.77	0	0.1429	high
TCGA-G6-A8L7-01	70.07	0	70.07	0	-0.65964	low
TCGA-G6-A8L8-01	NA	NA	35.84	1	0.41308	high
TCGA-GK-A6C7-01	2	0	2	0	-0.2256	low
TCGA-MM-A84U-01	23	0	23	0	0.36172	high
TCGA-MW-A4EC-01	16.36	0	16.36	0	0.00266	low
TCGA-T7-A92I-01	11.7	0	11.7	0	-0.27706	low

## Sheet: Extended Data Fig10b
PD1 blockade arm			mTOR1 inhibitor arm					Box plot statistics for PD1 blockade arm
names	value		names	value				CR/PR – upper whisker 0.92, 3rd quartile 0.27, median -0.01, 1st quartile -0.38, lower whisker -1.33, min -1.33, max 1.88
PD	-0.94914		PD	-0.369462				SD – upper whisker 1.02, 3rd quartile 0.35, median -0.01, 1st quartile -0.31, lower whisker --1.19, min -2.52, max 1.62
PD	0.0839488		PD	-0.190722				PD – upper whisker 1.05, 3rd quartile 0.38, median 0.06, 1st quartile -0.28, lower whisker -1.06, min -1.59, max 1.29
PD	0.255546		PD	1.28866
PD	0.153009		PD	-0.487491
PD	0.0867663		PD	0.131478				Box plot statistics for mTOR inhibition arm
PD	0.663993		PD	0.261544				CR/PR – upper whisker 0.74, 3rd quartile 0.34, median 0.02, 1st quartile -0.16, lower whisker -0.16, min -1.03, max 0.74; SD – upper whisker 0.73, 3rd quartile 0.36, median -0.03, 1st quartile -0.26, lower whisker -1.10, min -1.43, max 1.60
PD	-0.539534		PD	-0.397195				PD – upper whisker 1.04, 3rd quartile 0.28, median -0.01, 1st quartile -0.37, lower whisker -1.10, min -1.59, max 1.29
PD	0.244362		PD	0.891672
PD	0.781486		PD	0.30574
PD	0.0592273		PD	0.241253
PD	-0.0790963		PD	0.118334
PD	-0.996894		PD	1.04108
PD	-0.838777		PD	0.535276
PD	-0.280027		PD	0.995848
PD	-0.0577895		PD	0.294354
PD	0.776635		PD	-0.699684
PD	0.375805		PD	-0.0129243
PD	0.515269		PD	-0.0188293
PD	1.03442		PD	0.580986
PD	0.0584848		PD	0.0110495
PD	0.714867		PD	-0.142958
PD	-0.50974		PD	-0.190759
PD	0.356596		PD	0.044164
PD	-0.0456309		PD	-0.315359
PD	0.0277986		PD	-0.0625209
PD	-0.0102971		PD	-0.356155
PD	0.218983		PD	-0.705198
PD	-0.159041		PD	-1.09953
PD	0.654621		PD	0.281402
PD	0.15286		PD	-0.474514
PD	0.365224		PD	0.0286388
PD	0.522876		PD	-1.5896
PD	-0.0196718		PD	-0.531647
PD	-0.48246		PD	-0.241798
PD	0.777717		PD	-0.578638
PD	0.378842		PD	0.187285
PD	-1.05753		PD	0.526635
PD	-0.258876		SD	-0.281382
PD	0.656338		SD	-0.0712035
PD	0.637302		SD	0.711591
PD	-0.00587651		SD	-0.444052
PD	0.432808		SD	-0.0498468
PD	-0.0636583		SD	-0.117515
PD	-0.0527144		SD	-0.952294
PD	-0.246577		SD	0.228612
PD	0.366648		SD	0.564707
PD	-0.00935022		SD	-1.4307
PD	-0.345663		SD	0.134043
PD	-0.815671		SD	-0.174633
PD	0.602182		SD	0.463081
PD	-0.279867		SD	-0.401185
PD	0.519679		SD	-0.429294
PD	0.442573		SD	-0.524929
PD	0.167434		SD	0.64917
PD	0.168987		SD	-0.208101
PD	-0.420839		SD	0.650685
PD	-0.381902		SD	-0.243089
PD	0.137864		SD	-0.237176
PD	-0.487586		SD	0.0878993
PD	-0.725202		SD	-0.311041
PD	1.05141		SD	-0.280504
PD	-0.124382		SD	0.451579
PD	-0.478992		SD	-0.104987
PD	-0.319117		SD	-0.0266306
PD	0.592035		SD	0.256326
PD	-1.5994		SD	0.30819
PD	0.223364		SD	0.124481
PD	-0.483289		SD	0.5719
PD	-0.179246		SD	0.726847
SD	0.301727		SD	0.194088
SD	-0.496027		SD	0.0249486
SD	-0.624843		SD	-0.100269
SD	0.44443		SD	-0.279268
SD	-0.294892		SD	0.162251
SD	0.0939367		SD	-0.276402
SD	-0.0764812		SD	0.240428
SD	-0.0110166		SD	0.504694
SD	-1.3912		SD	0.0467557
SD	0.0637693		SD	1.59623
SD	-0.202985		SD	0.607034
SD	0.252515		SD	0.449373
SD	-0.315895		SD	0.517432
SD	-0.225627		SD	0.516729
SD	-0.345467		SD	-0.17611
SD	0.9385		SD	-0.150868
SD	1.02179		SD	0.442968
SD	-0.328293		SD	-0.148425
SD	-1.18546		SD	-0.793272
SD	0.368594		SD	-0.240696
SD	0.771111		SD	0.141116
SD	-0.598458		SD	0.108473
SD	-1.31202		SD	-0.776433
SD	0.758373		SD	0.0628351
SD	-0.690612		SD	-0.0936419
SD	0.273415		SD	-0.00220284
SD	0.491043		SD	-1.10085
SD	-0.223864		SD	0.419744
SD	0.157515		SD	-0.388278
SD	-2.52359		SD	-0.216564
SD	-0.11947		SD	-0.359767
SD	-1.00257		SD	0.660784
SD	-0.877298		SD	0.255888
SD	-0.58613		SD	-0.15987
SD	0.360523		SD	-0.509041
SD	0.0421035		CRPR	0.736086
SD	-0.142561		CRPR	-0.15739
SD	0.331008		CRPR	0.0150679
SD	0.634562		CRPR	-1.03258
SD	0.311028		CRPR	0.344509
SD	-0.952858
SD	0.00851971
SD	0.298471
SD	0.443054
SD	-0.182234
SD	-0.00768797
SD	-0.175092
SD	-0.0415365
SD	-0.156065
SD	-1.13635
SD	0.226822
SD	0.142337
SD	0.0658455
SD	1.62205
SD	0.492605
SD	-0.134423
SD	0.159432
SD	-0.260251
SD	0.635454
SD	-0.160751
SD	0.523614
SD	0.870685
SD	-0.241337
SD	0.72814
CRPR	-0.629142
CRPR	-0.40649
CRPR	0.397897
CRPR	-0.0718176
CRPR	-0.332973
CRPR	-0.41507
CRPR	1.87953
CRPR	0.280043
CRPR	-0.401734
CRPR	-0.0583688
CRPR	-0.415702
CRPR	0.534357
CRPR	-0.273796
CRPR	0.624494
CRPR	-0.324999
CRPR	-0.760318
CRPR	0.500705
CRPR	-0.264754
CRPR	-0.083447
CRPR	0.806885
CRPR	0.0357474
CRPR	0.0629121
CRPR	-0.0112372
CRPR	0.91777
CRPR	0.790502
CRPR	-0.0661604
CRPR	0.0540218
CRPR	0.261831
CRPR	-0.534635
CRPR	-1.33155
CRPR	-0.765053
CRPR	0.0776512
CRPR	-0.727853
CRPR	0.170108
CRPR	-0.0105162
CRPR	0.18858
CRPR	-0.363283
CRPR	0.710867
CRPR	0.138433

## Sheet: Extended Fig10c
SUBJID	ID	Cohort	Arm	PFS	PFS_CNSR	OS	OS_CNSR	signature_score	group
RCC25-281	EA595455	CM-025	EVEROLIMUS	7.32649	1	33.4456	1	-0.17611	low
RCC25-229	EA595473	CM-025	EVEROLIMUS	26.7433	1	42.2834	1	0.344509	high
RCC25-414	EA595564	CM-025	EVEROLIMUS	22.1109	1	23.9507	1	-0.776433	low
RCC25-438	EA595565	CM-025	EVEROLIMUS	1.70842	1	9.85626	1	-0.474514	low
RCC25-214	EA595620	CM-025	EVEROLIMUS	7.35934	1	11.499	1	0.228612	high
RCC25-118	EA595628	CM-025	EVEROLIMUS	3.38398	1	24.7392	1	-1.09953	low
RCC25-540	EA595636	CM-025	EVEROLIMUS	3.71253	1	6.50513	1	-1.4307	low
RCC25-880	EA595653	CM-025	EVEROLIMUS	3.28542	1	3.28542	1	-0.359767	low
RCC25-1075	EA595668	CM-025	EVEROLIMUS	5.58522	1	8.50924	1	-0.104987	low
RCC25-509	EA595679	CM-025	EVEROLIMUS	1.9384	1	6.53799	1	-0.699684	low
RCC25-1064	EA595711	CM-025	EVEROLIMUS	1.97125	1	27.0062	0	0.294354	high
RCC25-81	EA632138	CM-025	EVEROLIMUS	3.67967	1	48.2957	1	0.30819	high
RCC25-97	EA632151	CM-025	EVEROLIMUS	7.49076	1	24.6735	1	0.194088	high
RCC25-406	EA632702	CM-025	EVEROLIMUS	1.67556	1	5.0924	1	0.891672	high
RCC25-504	EA632744	CM-025	EVEROLIMUS	23.9507	1	53.1581	1	0.660784	high
RCC25-526	EA632753	CM-025	EVEROLIMUS	5.78234	1	35.0883	1	0.463081	high
RCC25-594	EA632772	CM-025	EVEROLIMUS	1.97125	1	42.5133	1	0.30574	high
RCC25-715	EA639019	CM-025	EVEROLIMUS	1.41273	1	4.73101	1	0.995848	high
RCC25-874	EA639081	CM-025	EVEROLIMUS	16.2957	1	41.5606	1	0.451579	high
RCC25-931	EA639104	CM-025	EVEROLIMUS	7.29363	1	33.6427	0	0.607034	high
RCC25-947	EA639112	CM-025	EVEROLIMUS	5.71663	1	11.3676	1	-0.100269	low
RCC25-952	EA639114	CM-025	EVEROLIMUS	5.65092	1	12.2546	1	0.726847	high
RCC25-996	EA639134	CM-025	EVEROLIMUS	1.90554	1	15.2115	1	0.131478	high
RCC25-1040	EA639152	CM-025	EVEROLIMUS	1.77413	1	2.43121	1	1.04108	high
RCC25-1048	EA639156	CM-025	EVEROLIMUS	37.7495	1	51.6797	1	-0.281382	low
RCC25-343	EA647818	CM-025	EVEROLIMUS	2.79261	1	5.42094	1	0.0878993	high
RCC25-380	EA647821	CM-025	EVEROLIMUS	13.0431	1	36.7967	1	0.124481	high
RCC25-924	EA647829	CM-025	EVEROLIMUS	1.83984	1	3.58111	1	-0.0625209	low
RCC25-3	P66282-01H-Run1_S4_L001	CM-025	EVEROLIMUS	9.23203	1	21.2238	1	0.0628351	high
RCC25-933	P66282-02E-Run1_S6_L001	CM-025	EVEROLIMUS	9.79055	1	25.5277	1	-0.388278	low
RCC25-133	P66282-03A-Run1_S9_L001	CM-025	EVEROLIMUS	1.67556	1	43.1704	1	0.044164	high
RCC25-861	P66282-03F-Run1_S12_L001	CM-025	EVEROLIMUS	11.2033	1	36.0411	1	0.419744	high
RCC25-495	P66282-04E-Run1_S18_L002	CM-025	EVEROLIMUS	1.80698	1	3.58111	1	-0.578638	low
RCC25-363	P66282-04H-Run1_S20_L002	CM-025	EVEROLIMUS	7.29363	1	51.384	1	-0.243089	low
RCC25-889	P66282-05F-Run1_S22_L002	CM-025	EVEROLIMUS	2.20123	1	20.1396	1	-0.0188293	low
RCC25-683	P66282-06B-Run1_S17_L002	CM-025	EVEROLIMUS	5.38809	1	17.0185	0	-0.216564	low
RCC25-520	P66282-07F-Run1_S2_L001	CM-025	EVEROLIMUS	3.5154	1	13.3388	1	0.0286388	high
RCC25-463	P66282-08A-Run1_S5_L001	CM-025	EVEROLIMUS	3.67967	1	35.6797	1	0.564707	high
RCC25-639	P66282-09A-Run1_S8_L001	CM-025	EVEROLIMUS	7.35934	1	32.7556	1	-0.279268	low
RCC25-349	P66282-09E-Run1_S10_L001	CM-025	EVEROLIMUS	2.16838	1	16.9528	1	-0.241798	low
RCC25-434	P66282-10B-Run1_S11_L001	CM-025	EVEROLIMUS	9.16632	1	49.0842	1	-0.401185	low
RCC25-556	P66282-10F-Run1_S13_L002	CM-025	EVEROLIMUS	13.076	1	15.2115	0	-0.311041	low
RCC25-37	P66282-11A-Run1_S15_L002	CM-025	EVEROLIMUS	5.71663	1	26.2177	1	-0.00220284	high
RCC25-297	P66282-11B-Run1_S16_L002	CM-025	EVEROLIMUS	6.70226	1	17.2485	1	0.108473	high
RCC25-32	P66282-11E-Run1_S19_L002	CM-025	EVEROLIMUS	0.62423	1	7.19507	1	0.118334	high
RCC25-78	P66282-12A-Run1_S22_L002	CM-025	EVEROLIMUS	0.459959	1	2.92402	1	0.281402	high
RCC25-899	P66287-01A-Run1_S16_L002	CM-025	EVEROLIMUS	1.83984	1	5.58522	1	0.187285	high
RCC25-441	P66287-01D-Run1_S1_L001	CM-025	EVEROLIMUS	15.1458	1	58.6448	0	0.240428	high
RCC25-344	P66287-04E-Run1_S19_L002	CM-025	EVEROLIMUS	1.87269	1	11.8604	1	0.580986	high
RCC25-1061	P66287-07G-Run1_S4_L001	CM-025	EVEROLIMUS	21.4867	1	51.0554	0	-0.0936419	low
RCC25-995	P66287-11A-Run1_S20_L002	CM-025	EVEROLIMUS	5.51951	1	19.6797	1	0.134043	high
RCC25-562	P66287-11E-Run1_S24_L002	CM-025	EVEROLIMUS	2.20123	1	16.0329	1	-0.142958	low
RCC25-737	P66287-12C-Run1_S29_L002	CM-025	EVEROLIMUS	16	1	23.5565	1	-0.444052	low
RCC25-882	P66291-01H-Run1_S5_L001	CM-025	EVEROLIMUS	2.26694	1	5.55236	1	-0.705198	low
RCC25-1062	P66291-02E-Run1_S7_L001	CM-025	EVEROLIMUS	1.9384	1	3.64682	1	-0.531647	low
RCC25-1016	P66291-06D-Run1_S27_L002	CM-025	EVEROLIMUS	7.49076	1	42.9405	0	-0.280504	low
RCC25-602	P66291-06G-Run1_S29_L002	CM-025	EVEROLIMUS	7.19507	1	11.8275	1	-0.793272	low
RCC25-138	P66291-07D-Run1_S2_L001	CM-025	EVEROLIMUS	7.75359	1	26.9076	1	0.442968	high
RCC25-490	P66291-08A-Run1_S6_L001	CM-025	EVEROLIMUS	8.93634	1	9.49487	1	-0.237176	low
RCC25-1053	P66291-08F-Run1_S7_L001	CM-025	EVEROLIMUS	1.83984	1	6.57084	1	0.241253	high
RCC25-350	P66291-09H-Run1_S15_L001	CM-025	EVEROLIMUS	2.06982	1	10.6776	1	0.261544	high
RCC25-18	P66291-10C-Run1_S18_L002	CM-025	EVEROLIMUS	4.63244	1	4.73101	1	0.162251	high
RCC25-675	P66291-10E-Run1_S19_L002	CM-025	EVEROLIMUS	1.64271	1	8.21355	1	-1.5896	low
RCC25-45	P66291-11E-Run1_S23_L002	CM-025	EVEROLIMUS	8.01643	1	43.3676	1	0.504694	high
RCC25-110	P66425-01A-Run1_S1_L001	CM-025	EVEROLIMUS	7.19507	1	63.77	0	-0.0712035	low
RCC25-608	P66425-02B-Run1_S4_L001	CM-025	EVEROLIMUS	8.93634	1	56.8706	0	0.141116	high
RCC25-202	P66425-03F-Run1_S12_L001	CM-025	EVEROLIMUS	5.4538	0	58.0534	1	0.0249486	high
RCC25-579	P66425-04C-Run1_S18_L002	CM-025	EVEROLIMUS	5.28953	1	57.5277	0	-0.240696	low
RCC25-96	P66425-08C-Run1_S5_L001	CM-025	EVEROLIMUS	1.87269	1	63.2772	0	-0.190722	low
RCC25-201	P66425-08E-Run1_S6_L001	CM-025	EVEROLIMUS	1.9384	1	8.04928	1	-0.369462	low
RCC25-217	P66425-09F-Run1_S12_L001	CM-025	EVEROLIMUS	1.9384	1	4.40246	1	-1.10085	low
RCC25-89	P66425-09G-Run1_S13_L001	CM-025	EVEROLIMUS	0.919918	1	12.8789	1	-0.356155	low
RCC25-242	P66425-10G-Run1_S14_L001	CM-025	EVEROLIMUS	5.35524	1	61.5031	0	-0.117515	low
RCC25-216	P66425-11E-Run1_S12_L001	CM-025	EVEROLIMUS	11.1376	1	60.2218	1	-0.952294	low
RCC25-575	P66425-11F-Run1_S14_L002	CM-025	EVEROLIMUS	1.70842	1	3.31828	1	0.526635	high
RCC25-426	P66432-01D-Run1_S17_L002	CM-025	EVEROLIMUS	3.74538	1	8.34497	1	-0.150868	low
RCC25-228	P66432-02G-Run1_S26_L002	CM-025	EVEROLIMUS	7.35934	1	19.3183	1	-0.174633	low
RCC25-279	P66432-02H-Run1_S27_L002	CM-025	EVEROLIMUS	5.35524	1	10.3491	1	0.711591	high
RCC25-398	P66432-03C-Run1_S30_L002	CM-025	EVEROLIMUS	1.83984	1	29.7331	1	-0.487491	low
RCC25-108	P66432-07A-Run1_S16_L002	CM-025	EVEROLIMUS	3.58111	1	6.20945	1	-0.148425	low
RCC25-196	P66432-08B-Run1_S23_L002	CM-025	EVEROLIMUS	2.16838	1	16.23	1	0.0110495	high
RCC25-122	P66432-08C-Run1_S24_L002	CM-025	EVEROLIMUS	1.67556	1	19.7454	1	0.535276	high
RCC25-250	P66432-11D-Run1_S8_L001	CM-025	EVEROLIMUS	35.1211	1	60.9446	0	-0.15739	low
RCC25-370	P66451-02A-Run1_S20_L002	CM-025	EVEROLIMUS	3.5154	1	8.01643	1	-0.208101	low
RCC25-533	P66451-02B-Run1_S21_L002	CM-025	EVEROLIMUS	1.87269	1	32.6899	1	-0.315359	low
RCC25-555	P66451-02H-Run1_S22_L002	CM-025	EVEROLIMUS	1.87269	1	7.16222	1	-0.397195	low
RCC25-189	P66451-04A-Run1_S2_L001	CM-025	EVEROLIMUS	27.0062	1	41.922	1	0.0150679	high
RCC25-313	P66451-06A-Run1_S10_L001	CM-025	EVEROLIMUS	22.0123	1	22.768	1	-0.276402	low
RCC25-550	P66451-06G-Run1_S14_L001	CM-025	EVEROLIMUS	5.32238	1	19.5483	1	-0.429294	low
RCC25-145	P66451-07E-Run1_S19_L002	CM-025	EVEROLIMUS	4.00821	1	18.4312	1	-0.0498468	low
RCC25-68	P66451-08A-Run1_S21_L002	CM-025	EVEROLIMUS	2.13552	1	3.81109	1	-0.190759	low
RCC25-805	P66507-02H-Run1_S29_L002	CM-025	EVEROLIMUS	13.1417	1	55.4908	0	0.736086	high
RCC25-650	P66507-04C-Run1_S2_L001	CM-025	EVEROLIMUS	1.97125	1	8.14784	1	-0.0129243	high
RCC25-730	P66507-06C-Run1_S10_L001	CM-025	EVEROLIMUS	14.7844	1	53.8152	1	0.650685	high
RCC25-909	P66507-06E-Run1_S12_L001	CM-025	EVEROLIMUS	1.9384	0	25.7248	1	-0.509041	low
RCC25-648	P66507-08H-Run1_S24_L002	CM-025	EVEROLIMUS	7.95072	1	35.2197	0	0.517432	high
RCC25-787	P66507-10B-Run1_S2_L001	CM-025	EVEROLIMUS	17.577	1	26.809	0	0.0467557	high
RCC25-897	P66507-10C-Run1_S3_L001	CM-025	EVEROLIMUS	5.58522	0	14.9158	1	1.59623	high
RCC25-782	P66507-11G-Run1_S11_L001	CM-025	EVEROLIMUS	3.54825	1	16.4271	1	0.256326	high
RCC25-866	P66511-01B-Run1_S15_L002	CM-025	EVEROLIMUS	1.87269	1	53.1581	0	-0.15987	low
RCC25-659	P66511-02H-Run1_S26_L002	CM-025	EVEROLIMUS	5.51951	1	26.5791	1	-0.0266306	low
RCC25-975	P66511-04B-Run1_S2_L001	CM-025	EVEROLIMUS	2.06982	0	22.078	1	0.516729	high
RCC25-872	P66511-04H-Run1_S7_L001	CM-025	EVEROLIMUS	9.23203	1	25.8563	1	-0.524929	low
RCC25-649	P66511-05F-Run1_S12_L001	CM-025	EVEROLIMUS	9.16632	1	57.0678	0	0.255888	high
RCC25-1070	P66511-06B-Run1_S14_L001	CM-025	EVEROLIMUS	7.49076	1	45.963	1	0.64917	high
RCC25-1037	P66511-07G-Run1_S18_L002	CM-025	EVEROLIMUS	26.2834	1	45.5359	0	0.449373	high
RCC25-927	P66511-09E-Run1_S29_L002	CM-025	EVEROLIMUS	11.4004	1	37.7823	0	0.5719	high
RCC25-690	P66511-09G-Run1_S31_L002	CM-025	EVEROLIMUS	17.6427	1	46.4887	1	-1.03258	low
RCC25-1069	P66511-10H-Run1_S5_L001	CM-025	EVEROLIMUS	1.70842	1	7.35934	1	1.28866	high
